# Supplementary material for: Toward a Species Search Engine: KISSE Offers a Rigorous Statistical Framework for Bone Collagen Tandem Mass Spectrometry Data
Source: Adv Sci (Weinh). 2025 Aug 11;12(40):e03963. doi: 10.1002/advs.202503963 (PMC12561455; doi:10.1002/advs.202503963)
Supplement: Supplementary file 2 — Supporting Information [file ADVS-12-e03963-s002.xlsx]

## Sheet: Supp Table 2- All Species Speci
	Protein.Accession	Peptide	RT	Mass	Length	m.z	Tot_Abnd	Sensitivity	nhit	Tot_All_Abnd	nSpecies	Group	Specificity	Exclusivity
1	Q64739	R.DGP(+15.99)QTQKPHRAQR.S	27.64	1533.78	13	767.896	0.111718	1	9	0	1	Seacow	1	0.111718
2	P0C2W8	K.SGDRGETGPAGPAGPAGPAGVR(+28.03).G	14.48	1960.97	22	654.667	0.101844	1	9	0	1	Seacow	1	0.101844
3	O46392	R.GEP(+15.99)GPAGSVGPVGAVGPR.G	18.94	1575.8	18	788.91	0.076595	1	9	0	1	Seacow	1	0.076595
4	C0HJN7	R.GPPGPVGPP(+15.99)GIAGPP(+15.99)GESGR.E	19.51	1783.89	20	892.951	0.0619393	1	9	0	1	Seacow	1	0.0619393
5	C0HLG9	R.GPPGPVGPP(+15.99)GLAGPP(+15.99)GESGR.E	19.51	1783.89	20	892.951	0.0619393	1	9	0	1	Seacow	1	0.0619393
6	P85154	R.G(+42.01)APGAVGAP(+15.99)GPAGATGDRGEAGPAGSAGPAGPR.G	13.47	2768.32	33	693.089	0.0614366	1	9	0	1	Seacow	1	0.0614366
7	C0HLI0	R.GIHGEFGLP(+15.99)GPAGS(sub P)R.G	20.74	1466.73	15	489.916	0.0562391	1	9	0	1	Seacow	1	0.0562391
8	P08123	R.GLHGEFGLP(+15.99)GPAGS(sub P)R.G	20.74	1466.73	15	489.916	0.0562391	1	9	0	1	Seacow	1	0.0562391
9	C0HJN7	R.GPP(+15.99)GPVGPP(+15.99)GIAGPP(+15.99)GESGR.E	18.06	1799.88	20	900.948	0.0537965	1	9	0	1	Seacow	1	0.0537965
10	C0HLG9	R.GPP(+15.99)GPVGPP(+15.99)GLAGPP(+15.99)GESGR.E	18.06	1799.88	20	900.948	0.0537965	1	9	0	1	Seacow	1	0.0537965
11	P85154	K.EGPAGLP(+15.99)GIDGRPGPIGPAGAR(+21.98).G	18.66	2049.04	22	684.016	0.04763	1	9	0	1	Seacow	1	0.04763
12	C0HJP0	R.GDGGPP(+15.99)GVTGFP(+15.99)GAAGR.T	19.44	1500.7	17	751.355	0.0402868	1	4	0	1	GreyWhale	1	0.0402868
13	C0HJN7	R.GITGPIGPP(+15.99)GPAGAPGDKGESGPSGPAGP(+15.99)TGAR.G	19.4	2868.4	33	957.143	0.0358555	1	9	0	1	Seacow	1	0.0358555
14	P02452	R.GLTGPIGPP(+15.99)GPAGAPGDKGESGPSGPAGP(+15.99)TGAR.G	19.4	2868.4	33	957.143	0.0358555	1	9	0	1	Seacow	1	0.0358555
15	P02457	R.GLTGPIGPP(+15.99)GPAGAPGDKGEAGPPGPAGPT(+79.97)GAR.G	19.66	2926.4	33	976.477	0.0340296	1	4	0	1	GreyWhale	1	0.0340296
16	P02466	K.RGSP(+15.99)GEP(+15.99)GSAGPAGPP(+15.99)GLR.G	11.99	1763.86	19	588.96	0.0336762	1	9	0	1	Seacow	1	0.0336762
17	P02467	R.GST(sub N)GEP(+15.99)GSAGPP(+15.99)GPAGLR.G	23.68	1595.75	18	798.883	0.0311509	1	3	0	1	Falcon	1	0.0311509
18	P86290	GST(sub N)GEP(+15.99)GSAGPP(+15.99)GPAGLR.G	23.68	1595.75	18	798.883	0.0311509	1	3	0	1	Falcon	1	0.0311509
19	C0HLI1	R.GFP(+15.99)GADGIAGPK.G	38.6	1101.55	12	551.781	0.0311194	1	3	0	1	Falcon	1	0.0311194
20	C0HJN7	R.GPP(+15.99)GPVGPPGIAGPP(+15.99)GESGR.E	19.31	1783.89	20	892.952	0.0309184	1	9	0	1	Seacow	1	0.0309184
21	C0HLG9	R.GPP(+15.99)GPVGPPGLAGPP(+15.99)GESGR.E	19.31	1783.89	20	892.952	0.0309184	1	9	0	1	Seacow	1	0.0309184
22	C0HJP6	K.RGPN(+.98)GEAGSAGPTGPP(+15.99)GIR.G	12.95	1763.86	19	588.96	0.0306185	1	9	0	1	Seacow	1	0.0306185
23	C0HJN4	R.GIP(+15.99)GSP(+15.99)GNVGPAGK.E	10.79	1238.63	14	620.321	0.0294638	1	9	0	1	Seacow	1	0.0294638
24	P85154	R.GLP(+15.99)GSP(+15.99)GNVGPAGK.E	10.79	1238.63	14	620.321	0.0294638	1	9	0	1	Seacow	1	0.0294638
25	C0HJP6	R.GPP(+15.99)GESGAAGPAGPIGN(sub S)R.G	12.93	1576.76	18	789.387	0.0263253	1	4	0	1	GreyWhale	1	0.0263253
26	C0HJN7	R.GPPGPVGPP(+15.99)GIAGPPGESGR.E	21.25	1767.89	20	884.953	0.0252651	1	9	0	1	Seacow	1	0.0252651
27	C0HLG9	R.GPPGPVGPP(+15.99)GLAGPPGESGR.E	21.25	1767.89	20	884.953	0.0252651	1	9	0	1	Seacow	1	0.0252651
28	P0C2W8	K.GSP(+15.99)GADGPAGAP(+15.99)GTPGPQGIGGQR.G	15.16	2089.98	24	697.666	0.0250103	1	9	0	1	Seacow	1	0.0250103
29	C0HJN3	R.GVP(+15.99)GPP(+15.99)GAVGAP(+15.99)GK.D	9.87	1207.62	14	604.818	0.0248852	1	9	0	1	Seacow	1	0.0248852
30	C0HJN6	R.GT(sub S)TGEIGS(sub P)AGPP(+15.99)GPP(+15.99)GIR.G	32.37	1651.82	18	551.613	0.0242045	1	3	0	1	SpermWhale	1	0.0242045
31	C0HJN3	K.GDAGPP(+15.99)GPAGPTGAPGPIGNVGAPGPK(+21.98).G	16.96	2300.12	27	1151.06	0.0221152	1	9	0	1	Seacow	1	0.0221152
32	Q9YIB4	R.GFPGSDGAS(+60.00)GPK.G	27.75	1135.5	12	568.755	0.0212491	1	3	0	1	Swan	1	0.0212491
33	C0HLJ6	K.GELGP(-30.01)VGNTGPSGPAGPR.G	35.59	1588.8	18	530.605	0.02092	1	3	0	1	Falcon	1	0.02092
34	P02454	R.GETGPAGPAGPIGPAGAR(+14.02).G	16.71	1545.79	18	773.903	0.0201899	1	9	0	1	Seacow	1	0.0201899
35	C0HJN6	R.AGVMGIP(+15.99)GSR.G	15.29	959.486	10	480.75	0.0196109	1	9	0	1	Seacow	1	0.0196109
36	C0HJP0	R.GAP(+15.99)GAVGAP(+15.99)GPAGAN(+.98)GDRGEAGAAGPAGPAGS(sub P)R.G	19.53	2730.27	33	683.575	0.0193612	1	3	0	1	SpermWhale	1	0.0193612
37	Q9YIB4	R.GLP(+15.99)GPP(+15.99)GKN(+.98)GDDGESGKPGRPGER.G	8.62	2363.11	24	591.786	0.0193201	1	9	0	1	Seacow	1	0.0193201
38	Q9XSJ7	R.GVQGPS(sub P)GPAGPR.G	24.83	1078.55	12	540.283	0.0171714	1	3	0	1	SpermWhale	1	0.0171714
39	P0C2W8	K.GDAGPP(+15.99)GPAGPTGAPGP(+15.99)IGNVGAP(+15.99)GAK.G	19.02	2284.11	27	1143.06	0.0168269	1	9	0	1	Seacow	1	0.0168269
40	C0HLI1	K.GEP(+15.99)GDAGAKGDAGPSGPAGPTGPPGPIGNVGAPGPK(+21.98).G	15.36	3098.47	36	1033.83	0.0160923	1	9	0	1	Seacow	1	0.0160923
41	C0HJP7	K.DGEAGAQGPP(+15.99)GSAGPAGER.G	10.35	1695.74	19	848.88	0.016073	1	9	0	1	Seacow	1	0.016073
42	P85154	R.GPP(+15.99)GAVGSP(+15.99)GVN(+.98)GAP(+15.99)GEAGR.D	11.08	1751.81	20	876.91	0.0155764	1	9	0	1	Seacow	1	0.0155764
43	P02467	R.GG(sub S)N(+.98)GEP(+15.99)GSAGPP(+15.99)GPAGLR.G	21.75	1579.72	18	790.869	0.0150066	1	3	0	1	Swan	1	0.0150066
44	C0HJP7	R.GVP(+15.99)GPPGAVGP(+15.99)AGKDGEAGAQGPP(+15.99)GSAGPAGER.G	14.24	2869.36	33	957.459	0.0140765	1	9	0	1	Seacow	1	0.0140765
45	C0HJN6	R.AGVM(+15.99)GIP(+15.99)GSR.G	10.66	975.481	10	488.748	0.01354	1	9	0	1	Seacow	1	0.01354
46	Q6P4Z2	K.GESGPSGPT(sub A)GIVGARGAP.G	19.21	1565.78	18	783.897	0.0135165	1	4	0	1	GreyWhale	1	0.0135165
47	P02467	K.GEIGPAGNVGPTGPAGPR.G	35.8	1602.81	18	535.277	0.0133516	1	3	0	1	Swan	1	0.0133516
48	P02466	K.DGRSGHP(+15.99)GPVGPAGVR.G	10.07	1530.77	16	383.698	0.0132087	1	9	0	1	Seacow	1	0.0132087
49	P02457	K.N(+.98)GDRGETGPAGPAGPP(+15.99)GPAGAR.G	15.91	1974.91	22	659.313	0.0128443	1	3	0	1	Swan	1	0.0128443
50	C0HJN6	R.GIVGEP(+15.99)GPAGSK(+42.01).A	10.36	1125.57	12	563.79	0.0128132	1	9	0	1	Seacow	1	0.0128132
51	O46392	R.GIVGEP(+15.99)GPAGSK(+42.01).G	10.36	1125.57	12	563.79	0.0128132	1	9	0	1	Seacow	1	0.0128132
52	P02465	R.GLVGEP(+15.99)GPAGSK(+42.01).G	10.36	1125.57	12	563.79	0.0128132	1	9	0	1	Seacow	1	0.0128132
53	C0HJP6	K.EGPAGIP(+15.99)GIDGR.P	19.97	1153.57	12	577.794	0.0126557	1	9	0	1	Seacow	1	0.0126557
54	P85154	K.EGPAGLP(+15.99)GIDGR.P	19.97	1153.57	12	577.794	0.0126557	1	9	0	1	Seacow	1	0.0126557
55	Q9XSJ7	D.GPV(sub A)GAP(+15.99)GTP(+15.99)GPQGIAGQR.G	35.76	1647.83	18	550.282	0.0122918	1	3	0	1	Swan	1	0.0122918
56	Q9XSJ7	D.GPL(sub A)GAP(+15.99)GTP(+15.99)GPQGIAGQR.G	27.53	1661.85	18	831.931	0.0121128	1	3	0	1	Falcon	1	0.0121128
57	C0HJN4	K.GHN(+.98)GIQGIP(+15.99)GIAGQHGDQGSP(+15.99)GTVGPAGPR.G	19.25	2821.35	30	941.456	0.0119352	1	9	0	1	Seacow	1	0.0119352
58	C0HJN3	R.GVP(+15.99)GPPGAVGAP(+15.99)GK.D	11.96	1191.62	14	596.819	0.011894	1	9	0	1	Seacow	1	0.011894
59	Q6P4Z2	K.DGETGAQGPNGPAGPAGER(-.98).G	11.81	1735.79	19	868.895	0.0118032	1	4	0	1	GreyWhale	1	0.0118032
60	C0HJP6	R.GPN(+.98)GEAGSAGPTGPP(+15.99)GIR.G	15.35	1607.75	18	804.885	0.011704	1	9	0	1	Seacow	1	0.011704
61	P02467	K.GETGPTGAIGPV(sub I)GASGPP(+15.99)GPA(sub V)GAAGPAGPR.G	50.67	2496.24	30	1249.12	0.0114926	1	3	0	1	Swan	1	0.0114926
62	C0HJN8	R.TGP(+15.99)P(+15.99)GPSGITGPP(+15.99)GPP(+15.99)GP(sub A)AGK.E	46.59	1858.91	21	930.46	0.0113594	1	3	0	1	SpermWhale	1	0.0113594
63	C0HJP2	R.TGP(+15.99)P(+15.99)GPSGITGPP(+15.99)GPP(+15.99)GP(sub A)AGK.R	46.59	1858.91	21	930.46	0.0113594	1	3	0	1	SpermWhale	1	0.0113594
64	C0HJN7	R.GPPGPVGPPGIAGP(+15.99)PGESGR.E	21.23	1767.89	20	884.953	0.0112187	1	9	0	1	Seacow	1	0.0112187
65	C0HLG9	R.GPPGPVGPPGLAGP(+15.99)PGESGR.E	21.23	1767.89	20	884.953	0.0112187	1	9	0	1	Seacow	1	0.0112187
66	Q9XSJ7	R.GEP(+15.99)GPP(+15.99)GPAGAAGPAGNP(+15.99)GT(sub A)DGQA(sub P)GAK.G	36.26	2303.04	27	1152.53	0.0110601	1	3	0	1	SpermWhale	1	0.0110601
67	C0HJN3	R.GVPGPP(+15.99)GAVGAP(+15.99)GK.D	11.58	1191.62	14	596.819	0.010977	1	9	0	1	Seacow	1	0.010977
68	A8WR59	R.GP(+15.99)VGPP(+15.99)GFPGPK.G	9.15	1137.58	12	569.797	0.0106781	1	4	0	1	GreyWhale	1	0.0106781
69	P02467	R.GPSGPP(+15.99)GPDGNKGEP(+15.99)GNVGA(sub P)AGG(sub A)P(+15.99)GPAGPGGIP(+15.99)GER.G	29.93	3151.46	36	1051.49	0.0104626	1	3	0	1	Falcon	1	0.0104626
70	C0HLG9	K.SAGGISVPGPMGPSGPR.G	22.96	1522.76	17	762.385	0.0103159	1	9	0	1	Seacow	1	0.0103159
71	C0HLH1	SAGGISVPGPMGPSGPR.G	22.96	1522.76	17	762.385	0.0103159	1	9	0	1	Seacow	1	0.0103159
72	Q9YIB4	K.GSPGSDGP(+15.99)AGAP(+15.99)GIP(+15.99)GPQGIAGQR.G	41.58	2148.02	24	1075.02	0.0100265	1	3	0	1	Swan	1	0.0100265
73	P02467	R.GLPGIAGATGEP(+15.99)GPLGVSGPP(+15.99)GAR.G	32.02	2116.09	24	706.371	0.00988193	1	9	0	1	Seacow	1	0.00988193
74	C0HJP2	R.GIPGVSGSVGEP(+15.99)GPIGISGP(+15.99)P(+15.99)GAR.G	28.58	2162.1	24	1082.05	0.00977438	1	4	0	1	GreyWhale	1	0.00977438
75	P02457	K.GSP(+15.99)GADGPIGAP(+15.99)GTP(+15.99)GPQGIAGQR.G	39.43	2162.04	24	721.683	0.00894059	1	3	0	1	Falcon	1	0.00894059
76	P85154	R.G(+42.01)APGAVGAP(+15.99)GPAGATGDR.G	10.6	1535.73	18	768.874	0.00873735	1	9	0	1	Seacow	1	0.00873735
77	P02467	R.GDP(+15.99)GPVGA(sub P)VGPAGAFGPR.G	52.71	1593.79	18	797.903	0.00864193	1	3	0	1	Falcon	1	0.00864193
78	C0HJP1	R.VGPPGPSGNAGAP(+15.99)GP(+15.99)P(+15.99)GPAGK.E	37.04	1785.86	21	893.939	0.00860233	1	3	0	1	SpermWhale	1	0.00860233
79	C0HJN8	R.GIP(+15.99)GVAGSIGEP(+15.99)GPIGIAGPT(sub P)GAR.G	61.49	2132.12	24	711.719	0.00812988	1	3	0	1	SpermWhale	1	0.00812988
80	P05539	R.VGPP(+15.99)GSNGN(+.98)P(+15.99)GPAGPPGPAGK.D	13.29	1813.86	21	907.937	0.00786049	1	4	0	1	GreyWhale	1	0.00786049
81	P02457	K.N(+42.01)GDRGETGP(+15.99)AGPAGPP(+15.99)GPAGAR.G	15.38	2031.94	22	678.318	0.00775368	1	3	0	1	Falcon	1	0.00775368
82	Q9XSJ7	D.GPAGAP(+15.99)GS(sub T)P(+15.99)GPQGIAGQR.G	24.27	1605.79	18	536.269	0.00759886	1	3	0	1	SpermWhale	1	0.00759886
83	P02465	R.TGP(+15.99)P(+15.99)GPSGIT(sub S)GPP(+15.99)GPP(+15.99)GPAGK.E	46.86	1858.91	21	930.46	0.0069109	1	3	0	1	SpermWhale	1	0.0069109
84	P85154	K.GEIGPVGNP(+15.99)GPSGP(+15.99)AGPR.G	15.71	1646.8	18	824.409	0.00682213	1	4	0	1	GreyWhale	1	0.00682213
85	C0HJP0	R.GP(+15.99)KGEN(+.98)GPT(sub V)GPTGPVGAAGPSGPN(+.98)GPP(+15.99)GPAGSR.G	12.17	2882.34	33	961.789	0.00665519	1	3	0	1	Cuvier	1	0.00665519
86	P02465	K.GP(+15.99)KGEN(+.98)GPT(sub V)GPTGPVGAAGPSGPN(+.98)GPP(+15.99)GPAGSR.G	12.17	2882.34	33	961.789	0.00665519	1	3	0	1	Cuvier	1	0.00665519
87	C0HJP6	R.GEVGPAGPN(+.98)GFAGPAGAAGQPGAKGE(+21.98)R.K	45.85	2399.12	27	1200.56	0.00642069	1	3	0	1	SpermWhale	1	0.00642069
88	P02465	R.GEVGPAGPN(+.98)GFAGPAGAAGQPGAKGE(+21.98)R.G	45.85	2399.12	27	1200.56	0.00642069	1	3	0	1	SpermWhale	1	0.00642069
89	P13941	K.N(+.98)GDRGETGPQ(sub A)GPSGP(sub A)PGPAGAR.G	36.92	2031.94	22	678.318	0.00640898	1	3	0	1	Falcon	1	0.00640898
90	P02467	R.GPSGPP(+15.99)GT(sub P)DGNKGEP(+15.99)GNVGA(sub P)AGG(sub A)P(+15.99)GPAGPGGIP(+15.99)GER.G	26.76	3155.45	36	1052.82	0.00632425	1	3	0	1	Swan	1	0.00632425
91	C0HJN7	R.GPPGPVGPP(+15.99)GIAGPPGE(+43.99)SGR.E	20.83	1811.88	20	906.947	0.00629106	1	9	0	1	Seacow	1	0.00629106
92	C0HLG9	R.GPPGPVGPP(+15.99)GLAGPPGE(+43.99)SGR.E	20.83	1811.88	20	906.947	0.00629106	1	9	0	1	Seacow	1	0.00629106
93	P02467	G.N(sub S)N(+.98)GEP(+15.99)GSAGPP(+15.99)GPAGLR.G	21.75	1579.72	17	790.869	0.00624921	1	3	0	1	Swan	1	0.00624921
94	P02467	D.PGPVGA(sub P)VGPAGAFGPR.G	50.82	1405.75	16	469.59	0.00611395	1	3	0	1	Falcon	1	0.00611395
95	Q9XSJ7	R.GSEGPQGVRGEP(+15.99)GPP(+15.99)GPAGAAGPAGNP(+15.99)GT(sub A)DGQA(sub P)GAK.G	39.44	3170.46	36	1057.83	0.00598966	1	3	0	1	SpermWhale	1	0.00598966
96	P02463	R.DGLEGLP(+15.99)GP(+15.99)Q(+.98)GSPGLIGQPGAK.G	24.74	2077.03	22	693.354	0.00574165	1	4	0	1	GreyWhale	1	0.00574165
97	C0HJP2	K.EGPT(sub V)GIP(+15.99)GIDGR.V	45.95	1183.58	12	592.799	0.00568097	1	3	0	1	SpermWhale	1	0.00568097
98	C0HJP8	K.EGPT(sub V)GIP(+15.99)GIDGR.P	45.95	1183.58	12	592.799	0.00568097	1	3	0	1	SpermWhale	1	0.00568097
99	P85154	K.EGPT(sub A)GLP(+15.99)GIDGR.P	35.19	1183.58	12	592.8	0.00568097	1	3	0	1	SpermWhale	1	0.00568097
100	Q9YIB4	R.GFPGSDGAS(+44.01)GPK.G	38.16	1119.5	12	560.759	0.00533449	1	3	0	1	Swan	1	0.00533449
101	C0HLI1	R.GFP(+15.99)GADGM(sub I)AGPK.G	26.6	1119.5	12	560.757	0.00525787	1	3	0	1	Swan	1	0.00525787
102	P02467	R.GAP(+15.99)GPEGNN(+.98)GAQGPP(+15.99)GVTGNQGAK.G	25.9	2163.98	24	722.335	0.00524123	1	3	0	1	Swan	1	0.00524123
103	P11087	R.GLTGPIGPP(+15.99)GPAGAPGDKGEAGPS(+79.97)GPPGPTGAR.G	20.09	2942.39	33	981.811	0.00523234	1	4	0	1	GreyWhale	1	0.00523234
104	P02467	R.GPP(+15.99)GPSGPPGKDGRN(+.98)GLP(+15.99)GPIGPAGVR.G	37.6	2493.27	27	624.326	0.00512901	1	3	0	1	Falcon	1	0.00512901
105	C0HJP6	E.P(+15.99)GPVGA(sub S)VGPAGAF(sub V)GPR.G	48.62	1421.74	16	711.879	0.00494944	1	3	0	1	Falcon	1	0.00494944
106	P85154	K.EGPT(sub A)GLP(+15.99)GIDGRP(+15.99)GPIGPT(sub A)GAR.G	46.57	2103.07	22	702.031	0.00486696	1	3	0	1	SpermWhale	1	0.00486696
107	P02467	K.GP(+15.99)KGETGPTGAIGPV(sub I)GASGPP(+15.99)GPA(sub V)GAAGPAGPR.G	38.78	2794.4	33	932.476	0.00484527	1	3	0	1	Swan	1	0.00484527
108	P02454	R.GETGPAGPAGPIGPAGAR.G	14.94	1531.77	18	766.895	0.00474172	1	3	0	1	Cuvier	1	0.00474172
109	C0HJP6	E.P(+15.99)GPVGH(sub S)VGPAGAF(sub V)GPR.G	40.85	1487.76	16	496.929	0.00472184	1	3	0	1	Swan	1	0.00472184
110	P0C2W8	K.GSPGADGPAGAP(+15.99)GTPGPQGIGGQ(+.98)R.G	16.2	2074.97	24	1038.49	0.00460468	1	9	0	1	Seacow	1	0.00460468
111	P02467	R.GPP(+15.99)GPSGPPGKDGRN(+.98)GLP(+15.99)GPIGPAGA(sub V)R.G	39.46	2465.24	27	617.317	0.00456529	1	3	0	1	Swan	1	0.00456529
112	C0HJP0	R.GPF(sub K)GENGPVGPTGPVGAAGPSGPN(+.98)GPP(+15.99)GPAGSR.G	12.17	2882.36	33	961.789	0.00447133	1	3	0	1	Cuvier	1	0.00447133
113	P02465	K.GPF(sub K)GENGPVGPTGPVGAAGPSGPN(+.98)GPP(+15.99)GPAGSR.G	12.17	2882.36	33	961.789	0.00447133	1	3	0	1	Cuvier	1	0.00447133
114	P02459	K.VGPSGAPGEDGRP(+15.99)GPP(+15.99)GPQGAR.G	19.88	2043.97	22	682.331	0.00445662	1	4	0	1	Seal	1	0.00445662
115	C0HJP6	R.GSP(+15.99)GERGEVGPT(sub A)GPN(+.98)GFAGPAGAAGQP(+15.99)GS(sub A)KGER.K	30.06	3038.41	33	760.609	0.00439783	1	4	0	1	Seal	1	0.00439783
116	P02465	R.GSP(+15.99)GERGEVGPT(sub A)GPN(+.98)GFAGPAGAAGQP(+15.99)GS(sub A)KGER.G	30.06	3038.41	33	760.609	0.00439783	1	4	0	1	Seal	1	0.00439783
117	P02467	R.GLHGEFGVP(+15.99)GP(+15.99)AGP(+15.99)R.G	20.25	1494.72	15	499.248	0.00431128	1	9	0	1	Seacow	1	0.00431128
118	Q9XSJ7	R.GEP(+15.99)GPP(+15.99)GPAGAS(sub A)GPAGNP(+15.99)GT(sub A)DGQP(+15.99)GAK.G	35.51	2361.05	27	1181.53	0.00429813	1	3	0	1	Cuvier	1	0.00429813
119	P02467	D.PGPVGH(sub P)VGPAGAFGPR.G	33.21	1471.77	16	491.596	0.00428574	1	3	0	1	Swan	1	0.00428574
120	P02465	K.EGPT(sub V)GLP(+15.99)GIDGRP(+15.99)GPIGPT(sub A)GAR.G	46.57	2103.07	22	702.031	0.00408099	1	3	0	1	SpermWhale	1	0.00408099
121	Q9XSJ7	R.GEP(+15.99)GPP(+15.99)GPAGAT(sub A)GPAGNP(+15.99)GT(sub A)DGQPGAK.G	12.04	2359.07	27	1180.54	0.00408012	1	4	0	1	GreyWhale	1	0.00408012
122	C0HJN6	R.GE(sub H)KGERGYPGV(sub A)GAP(+15.99)GPQGPVGPTGK.H	48.32	2364.18	25	789.067	0.00406986	1	3	0	1	Cuvier	1	0.00406986
123	C0HJP6	R.GFP(+15.99)GSP(+15.99)GNA(sub V)GPAGK.E	26.6	1244.58	14	623.295	0.00402248	1	3	0	1	SpermWhale	1	0.00402248
124	P02467	R.GDP(+15.99)GPVGH(sub P)VGPAGAFGPR.G	46.25	1659.81	18	830.913	0.00398636	1	3	0	1	Swan	1	0.00398636
125	P85154	R.GPSGDSGRPGEP(+15.99)GVMGPR.G	14.54	1724.79	18	575.938	0.00392994	1	3	0	1	Falcon	1	0.00392994
126	P02467	R.GPPGP(+15.99)SGPPGKDGRN(+.98)GLP(+15.99)GPIGPAGVR.G	55.53	2493.27	27	624.326	0.0038808	1	3	0	1	Falcon	1	0.0038808
127	C0HJN7	R.GFP(+15.99)GSD(+43.99)GVAGPK.G	29.62	1147.51	12	574.761	0.00383576	1	4	0	1	Seal	1	0.00383576
128	C0HJP0	D.GGPP(+15.99)GVTGFP(+15.99)GAAGR.T	16.35	1328.65	15	665.332	0.00383492	1	4	0	1	GreyWhale	1	0.00383492
129	P85154	R.GPSGDSGRPGEP(+15.99)GVM(+15.99)GPR.G	28.83	1740.78	18	581.271	0.00381989	1	3	0	1	Falcon	1	0.00381989
130	P02467	R.VGP(+15.99)P(+15.99)GPAGITGPP(+15.99)GPP(+15.99)GPAGKDGA(sub P)R.G	39.57	2240.12	25	1121.06	0.00381913	1	3	0	1	Swan	1	0.00381913
131	C0HJN4	R.GIP(+15.99)GSP(+15.99)GN(+.98)VGPAGK.E	11.35	1239.61	14	620.812	0.00367697	1	9	0	1	Seacow	1	0.00367697
132	P85154	R.GLP(+15.99)GSP(+15.99)GN(+.98)VGPAGK.E	11.35	1239.61	14	620.812	0.00367697	1	9	0	1	Seacow	1	0.00367697
133	P02459	K.D(+57.02)GETGAAGPPGPAGPAGER.G	13.3	1719.78	19	860.898	0.00355799	1	4	0	1	GreyWhale	1	0.00355799
134	P85154	R.GEVGPAGPN(+.98)GFAGP(+31.99)AGAAGQAGAK.G	45.09	2040.95	24	1021.48	0.00353181	1	3	0	1	SpermWhale	1	0.00353181
135	P02467	D.P(+15.99)GPVGH(sub P)VGPAGAFGPR.G	28.01	1487.76	16	496.928	0.00346267	1	3	0	1	Swan	1	0.00346267
136	Q28668	R.GYP(+15.99)GNAGPVGAAGAPGPQGSVGP(+15.99)TGK(+42.01).H	26.82	2294.09	26	1148.05	0.00344245	1	3	0	1	SpermWhale	1	0.00344245
137	P85154	K.GESGSKGEP(+15.99)GSAGPQGPP(+15.99)GPSGEEGK.R	8.64	2368.04	26	790.355	0.00343334	1	9	0	1	Seacow	1	0.00343334
138	P85154	R.GPSGDSGRP(+15.99)GEPGVM(+15.99)GPR.G	31.42	1740.78	18	581.271	0.00326836	1	3	0	1	Falcon	1	0.00326836
139	P85154	K.GPKGEN(+.98)GPS(sub V)GPTGPVGAAGPAGPN(+.98)GPP(+15.99)GPAGSR.G	16.37	2836.34	33	946.452	0.00319901	1	4	0	1	GreyWhale	1	0.00319901
140	P02459	K.GSAGAP(+15.99)GIAGAP(+15.99)GFP(+15.99)GPR.G	39.25	1583.77	18	792.891	0.0031618	1	4	0	1	Seal	1	0.0031618
141	P02467	R.N(+.98)GLP(+15.99)GPIGPAGA(sub V)R.G	38.79	1192.62	13	597.318	0.00308824	1	3	0	1	Swan	1	0.00308824
142	O46392	K.HGNH(sub R)GEPGPAGSVGPVGAVGPR.G	16.33	2004.99	22	669.34	0.00291025	1	9	0	1	Seacow	1	0.00291025
143	Q9YIB4	K.GSPGSDGPAGAP(+15.99)GIP(+15.99)GP(+15.99)QGIAGQR.G	30.42	2148.02	24	717.015	0.00289051	1	3	0	1	Swan	1	0.00289051
144	Q9XSJ7	R.GEP(+15.99)GPP(+15.99)GPAGAS(sub A)GPAGNP(+15.99)GT(sub A)DGQPGAK.G	15.03	2345.05	27	1173.53	0.00288166	1	3	0	1	Cuvier	1	0.00288166
145	Q9YIB4	K.GSPGSDGPAGAP(+31.99)GIP(+15.99)GPQGIAGQR.G	30.42	2148.02	24	1075.02	0.00287849	1	3	0	1	Swan	1	0.00287849
146	C0HJN6	R.GPAGPSGPVGK.D	8.81	922.487	11	462.251	0.00287403	1	9	0	1	Seacow	1	0.00287403
147	P02465	K.GEN(+.98)GPT(sub V)GPTGPVGAAGPSGPN(+.98)GPP(+15.99)GPAGSR.G	40.97	2584.18	30	1293.1	0.00280464	1	3	0	1	Cuvier	1	0.00280464
148	P02459	K.GSAGAPGIAGAP(+15.99)GFP(+15.99)GP(+15.99)R.G	39.29	1583.77	18	792.89	0.0028041	1	4	0	1	Seal	1	0.0028041
149	C0HJP0	R.GIVGEP(+15.99)GPAGSKGESGNKGEP(+15.99)GAAGPQ(+.98)GPPGPSGEEGKR.G	23.7	3585.69	39	718.146	0.00278448	1	3	0	1	Swan	1	0.00278448
150	P02467	K.GPKGETGPTGAIGPV(sub I)GASGPP(+15.99)GPA(sub V)GAAGPAGPR.G	51.13	2778.4	33	1390.21	0.00278415	1	3	0	1	Swan	1	0.00278415
151	P02454	R.GETGPAGRPGEVGPPGPPGPAGEK(+42.01)GS(+79.97)PGADGPAGSPGTP(+15.99)GPQGIAGQR.G	28.55	4375.03	48	1094.77	0.00275617	1	3	0	1	Swan	1	0.00275617
152	P02459	K.VGPSGAPGEDGRP(+15.99)GP(+15.99)PGPQGAR.G	16.56	2043.97	22	682.332	0.00275472	1	4	0	1	Seal	1	0.00275472
153	Q9XSJ7	D.GET(sub A)GAQGPP(+15.99)GPAGPAGER.G	10.17	1620.75	18	811.383	0.0027291	1	4	0	1	GreyWhale	1	0.0027291
154	C0HJN4	R.GIVGEP(+15.99)GPAGSKGESGNKGEPGSAGPQ(+.98)GPPGPSGEEGKR.G	23.85	3585.69	39	897.432	0.0026985	1	3	0	1	Swan	1	0.0026985
155	C0HLI0	R.GLVGEP(+15.99)GPAGSKGESGNKGEPGSAGPQ(+.98)GPPGPSGEEGKR.G	23.85	3585.69	39	897.432	0.0026985	1	3	0	1	Swan	1	0.0026985
156	C0HJN9	K.GITGPIGPP(+15.99)GPAGAPGDKGETGPSGPAGP(+15.99)TGAR.R	19.87	2882.42	33	961.815	0.0026124	1	4	0	1	GreyWhale	1	0.0026124
157	P02454	R.GLTGPIGPP(+15.99)GPAGAPGDKGETGPSGPAGP(+15.99)TGAR.G	19.87	2882.42	33	961.815	0.0026124	1	4	0	1	GreyWhale	1	0.0026124
158	C0HJN7	R.GFPGSD(+43.99)GVAGP(+15.99)K.G	30.29	1147.51	12	574.765	0.00253198	1	4	0	1	Seal	1	0.00253198
159	P02467	R.N(+.98)GLP(+15.99)GPIGPAGVR.G	57.04	1220.65	13	611.334	0.0024232	1	3	0	1	Falcon	1	0.0024232
160	C0HJP6	R.GFP(+15.99)GSP(+15.99)GN(+.98)A(sub V)GPAGK.E	32.96	1245.56	14	623.787	0.00241835	1	3	0	1	SpermWhale	1	0.00241835
161	C0HJN9	K.GETGPSGPAGP(+15.99)TGAR.R	9.11	1326.62	15	664.316	0.00240854	1	4	0	1	GreyWhale	1	0.00240854
162	C0HLH9	K.GETGPSGPAGP(+15.99)TGAR.G	9.11	1326.62	15	664.316	0.00240854	1	4	0	1	GreyWhale	1	0.00240854
163	P86290	GT(sub S)NW(sub G)EPGSAGPP(+15.99)GPAGLR.G	11.68	1735.83	18	579.618	0.00231154	1	3	0	1	Swan	1	0.00231154
164	P02467	R.VGP(+15.99)P(+15.99)GPAGITGPP(+15.99)GPP(+15.99)GPAGKDGPR.G	27.88	2266.13	25	1134.07	0.00230248	1	3	0	1	Falcon	1	0.00230248
165	P02457	R.G(+57.02)ETGPAGPAGPP(+15.99)GPAGAR.G	37.5	1588.76	18	795.387	0.00226654	1	3	0	1	Falcon	1	0.00226654
166	P86289	R.G(+57.02)ETGPAGPAGPP(+15.99)GPAGAR	37.5	1588.76	18	795.387	0.00226654	1	3	0	1	Falcon	1	0.00226654
167	P85154	K.GPKGEN(+.98)GPVGPTGPVGAAGPAGPN(+.98)GP(+15.99)PGPAGSR.G	47.4	2848.37	33	950.463	0.0022442	1	3	0	1	SpermWhale	1	0.0022442
168	P02467	G.D(sub S)NGEP(+15.99)GSAGPP(+15.99)GPAGLR.G	23.35	1579.72	17	527.581	0.00222977	1	3	0	1	Swan	1	0.00222977
169	P85154	R.GSDGSVGPVGPAGPIGSAGPP(+15.99)GFPGAPGPK(+226.08)GEIGPVGNPGPSGPAGPR.G	30.78	4379.14	48	1095.78	0.00219529	1	4	0	1	GreyWhale	1	0.00219529
170	Q9XSJ7	R.GSEGPQGVRGEP(+15.99)GPP(+15.99)GPAGAS(sub A)GPAGNP(+15.99)GT(sub A)DGQP(+15.99)GAK.G	35.07	3228.47	36	1077.16	0.00217912	1	3	0	1	Cuvier	1	0.00217912
171	P02467	K.GESGNKGEP(+15.99)GAAGPP(+15.99)GPP(+15.99)GPSGEEGK.R	15.1	2364.05	26	1183.03	0.00211004	1	3	0	1	Swan	1	0.00211004
172	C0HJN6	R.GERGP(+15.99)PGESGAAGPA(sub T)GPIGNR.G	11.59	1918.92	21	640.65	0.00206884	1	4	0	1	GreyWhale	1	0.00206884
173	C0HJN6	R.GPP(+15.99)GED(sub S)GAAGPA(sub T)GPIGNR.G	13.83	1604.75	18	803.384	0.00204148	1	4	0	1	GreyWhale	1	0.00204148
174	C0HJP6	K.GESGNKGEPGSAGPA(sub Q)GPP(+15.99)GPSGEEGKR.G	11.43	2478.14	27	620.542	0.0020331	1	3	0	1	Falcon	1	0.0020331
175	P02457	K.GSPGADGPIGAP(+15.99)GTP(+15.99)GPQGIAGQR.G	41.02	2146.04	24	716.359	0.00202321	1	3	0	1	Falcon	1	0.00202321
176	P02467	R.GAP(+15.99)GPEGNN(+.98)GAQGPP(+15.99)GVTGNQGG(sub A)K.G	19.07	2149.96	24	717.662	0.00200329	1	3	0	1	Falcon	1	0.00200329
177	Q9XSJ7	D.GPAGAP(+15.99)GS(sub T)PGPQGIAGQR.G	28.34	1589.79	18	530.938	0.00194259	1	3	0	1	SpermWhale	1	0.00194259
178	Q9XSJ7	K.GSPGADGPV(sub A)GAP(+15.99)GTP(+15.99)GPQGIAGQR.G	41.74	2132.02	24	1067.02	0.00192111	1	3	0	1	Swan	1	0.00192111
179	C0HLJ2	K.GAP(+15.99)GPDGNN(+.98)GAQGPP(+15.99)GLQGVS(sub Q)GGK.G	39.52	2120.97	24	708.001	0.00189363	1	3	0	1	SpermWhale	1	0.00189363
180	P02465	R.GAP(+15.99)GPDGNN(+.98)GAQGPP(+15.99)GLQGVS(sub Q)GGK.G	39.52	2120.97	24	708.001	0.00189363	1	3	0	1	SpermWhale	1	0.00189363
181	P85154	R.GEVGPAGP(+15.99)N(+.98)GFAGP(+15.99)AGAAGQAGAK.G	45.6	2040.95	24	1021.48	0.00188106	1	3	0	1	SpermWhale	1	0.00188106
182	C0HJP3	R.GETGPAGRP(+15.99)GEVSPPGPPGPTGEK(+14.02)GSPGADGPAGAP(+15.99)GTPGPQGISGQR.G	31.24	4343.08	48	1086.77	0.00187735	1	3	0	1	Swan	1	0.00187735
183	P02467	K.GPKA(sub G)ETGPTGAIGPIGASGPP(+15.99)GPA(sub V)GAAGPAGPR.G	49.18	2806.44	33	702.616	0.00187357	1	3	0	1	Falcon	1	0.00187357
184	P02467	R.GAP(+15.99)GS(sub N)P(+15.99)GPSGALGAP(+15.99)GPHGQVGPSGKP(+15.99)GNR.G	11.56	2681.29	30	671.331	0.00185858	1	3	0	1	Falcon	1	0.00185858
185	C0HJN7	K.GSP(+15.99)GEAGRPGEE(sub A)GIPGAK.G	29.6	1680.81	18	561.277	0.00182698	1	3	0	1	Falcon	1	0.00182698
186	Q9XSJ7	K.GSP(+15.99)GEAGRPGEE(sub A)GLPGAK.G	29.6	1680.81	18	561.277	0.00182698	1	3	0	1	Falcon	1	0.00182698
187	P02467	K.DGRN(+.98)GLP(+15.99)GPIGPAGA(sub V)R.G	31.88	1520.77	16	507.93	0.00181745	1	3	0	1	Swan	1	0.00181745
188	P02459	R.GLTGPIGPP(+15.99)GPAGAN(+.98)GEKGEVGPP(+15.99)GPAGTAGAR.G	45.38	2896.43	33	966.483	0.00179349	1	4	0	1	Seal	1	0.00179349
189	P02467	K.A(sub P)GNRGDP(+15.99)GPVGH(sub P)VGPAGAFGPR.G	35.54	2058.01	22	515.51	0.00178033	1	3	0	1	Swan	1	0.00178033
190	P85154	K.EGPT(sub A)GLP(+15.99)GIDGRPGPIGPAGT(sub A)R.G	48.56	2087.08	22	696.701	0.00173167	1	3	0	1	SpermWhale	1	0.00173167
191	P02467	R.GPPGPSGP(+15.99)PGKDGRN(+.98)GLP(+15.99)GPIGPAGVR.G	29.64	2493.27	27	624.325	0.00168608	1	3	0	1	Falcon	1	0.00168608
192	P02467	R.GPPGPSGPP(+15.99)GKDGRN(+.98)GLP(+15.99)GPIGPAGVR.G	33.03	2493.27	27	624.325	0.00168436	1	3	0	1	Falcon	1	0.00168436
193	P08123	R.GETGP(+15.99)SGPVGP(+15.99)AGAVGPR.G	20.24	1593.77	18	797.895	0.00166362	1	4	0	1	GreyWhale	1	0.00166362
194	C0HJN6	R.GHKGE(+21.98)R(+14.02)GYPGAGAPGPQGPVGPTGK.H	26.32	2364.17	25	789.063	0.00165738	1	3	0	1	Cuvier	1	0.00165738
195	P02467	R.GAP(+15.99)GPEGNN(+.98)GAQ(+.98)GPP(+15.99)GVTGNQGAK.G	28.84	2164.96	24	1083.49	0.00165304	1	3	0	1	Swan	1	0.00165304
196	Q9XSJ7	R.GSEGPQGVRGEP(+15.99)GPP(+15.99)GPAGAS(sub A)GPAGNP(+15.99)GT(sub A)DGQPGAK.G	40.99	3212.47	36	1071.83	0.00163487	1	3	0	1	Cuvier	1	0.00163487
197	P02467	K.GESGNKGEP(+15.99)GAAGPP(+15.99)GPP(+15.99)GPSGEEGKR.G	12.05	2520.15	27	631.045	0.00163442	1	3	0	1	Swan	1	0.00163442
198	C0HJP7	D.GEAGAQGPP(+15.99)GSAGPAGER.G	9.17	1580.72	18	791.366	0.00162671	1	9	0	1	Seacow	1	0.00162671
199	C0HJN7	K.GESGPSGPAGP(+15.99)TGAR.G	8.89	1312.6	15	657.309	0.00160881	1	9	0	1	Seacow	1	0.00160881
200	C0HJN8	R.GIVGEP(+15.99)GPAGSKGESGN(+.98)KGEPGSVGAQGPPGPSGEEGKR.T	36.25	3587.71	39	718.549	0.00158167	1	3	0	1	SpermWhale	1	0.00158167
201	Q01149	R.GLVGEP(+15.99)GPAGSKGESGN(+.98)KGEPGSVGAQGPPGPSGEEGKR.G	36.25	3587.71	39	718.549	0.00158167	1	3	0	1	SpermWhale	1	0.00158167
202	P85154	R.GPSGDSGRP(+15.99)GEPGVMGPR.G	15.61	1724.79	18	575.938	0.00157223	1	3	0	1	Falcon	1	0.00157223
203	O46392	R.GEPGPAGSVGPVGAVGPR.G	19.67	1559.81	18	780.911	0.0015589	1	9	0	1	Seacow	1	0.0015589
204	Q6P4Z2	K.DGETGAQGPNGPAGPAGER.G	12.66	1736.77	19	869.387	0.00153267	1	4	0	1	GreyWhale	1	0.00153267
205	C0HJP0	R.GPKGEN(+.98)GP(+15.99)VGPTGPVGAAGPSGPN(+.98)GPPGPAGSR.G	47.99	2864.37	33	955.796	0.00152335	1	3	0	1	SpermWhale	1	0.00152335
206	P02465	K.GPKGEN(+.98)GP(+15.99)VGPTGPVGAAGPSGPN(+.98)GPPGPAGSR.G	47.99	2864.37	33	955.796	0.00152335	1	3	0	1	SpermWhale	1	0.00152335
207	C0HJN6	K.HGNRGES(sub P)GPAGVVGPTGAVGPR.G	43.61	2028.02	22	508.012	0.0014986	1	3	0	1	SpermWhale	1	0.0014986
208	P02459	R.GFTGLQGLP(+15.99)GP(+15.99)P(+15.99)GPSGDQGASGPAGPSGPR.G	56.58	2720.28	30	1361.15	0.00149061	1	4	0	1	Seal	1	0.00149061
209	P85154	K.EGPT(sub A)GLP(+15.99)GIDGRPGPIGPT(sub A)GAR.G	48.56	2087.08	22	696.701	0.00147277	1	3	0	1	SpermWhale	1	0.00147277
210	Q9XSJ7	D.GPV(sub A)GAP(+15.99)GTP(+15.99)GPQ(+.98)GIAGQR.G	38.28	1648.82	18	825.419	0.00147082	1	3	0	1	Swan	1	0.00147082
211	Q9XSJ7	D.GPL(sub A)GAP(+15.99)GTP(+15.99)GPQGIAGQ(+.98)R.G	34.58	1662.83	18	832.424	0.00143963	1	3	0	1	Falcon	1	0.00143963
212	P85154	K.GESGSK(+14.02)GEPGSAGPQGPP(+15.99)GPSGEEGKR.G	25.28	2522.16	27	631.549	0.00142927	1	3	0	1	SpermWhale	1	0.00142927
213	C0HLI1	R.GFP(+15.99)GAD(-18.01)GIAGPK.G	33.95	1083.53	12	542.775	0.00142244	1	3	0	1	Falcon	1	0.00142244
214	P02467	R.GAP(+15.99)GPEGNN(+.98)GAQGPP(+15.99)GVTGN(+.98)QGAK.G	19.55	2164.96	24	1083.49	0.00141829	1	3	0	1	Swan	1	0.00141829
215	Q9XSJ7	R.GEP(+15.99)GPP(+15.99)GPAGAAGPAGNP(+15.99)GT(sub A)DGQ(+.98)A(sub P)GAK.G	37.99	2304.03	27	1153.02	0.00139875	1	3	0	1	SpermWhale	1	0.00139875
216	P86289	G.RGETGPAGPAGPP(+15.99)GPAGAR	18.69	1687.84	19	563.62	0.00139587	1	3	0	1	Swan	1	0.00139587
217	C0HJP7	K.DGEAGAQ(+.98)GPP(+15.99)GSAGPAGER.G	10.85	1696.73	19	849.371	0.00139206	1	9	0	1	Seacow	1	0.00139206
218	P02467	K.RGG(sub S)N(+.98)GEP(+15.99)GSAGPP(+15.99)GPAGLR.G	24.41	1735.82	19	579.616	0.00137066	1	3	0	1	Swan	1	0.00137066
219	C0HJN7	R.GFP(+15.99)GSDGVAGPK(+43.99).G	29.76	1147.51	12	574.764	0.00135831	1	4	0	1	Seal	1	0.00135831
220	P02459	K.QGDRGEAGAQGPMGPAGPAGAR.G	24.53	2006.93	22	669.986	0.00134362	1	4	0	1	Seal	1	0.00134362
221	C0HJP1	R.GIPGPPGSP(+15.99)GPQGFQGPPGEPGEP(+15.99)GSSGPM(+15.99)GPR.G	36.4	3083.4	33	1028.81	0.00133668	1	3	0	1	Cuvier	1	0.00133668
222	P02465	R.GDS(sub G)GPP(+15.99)GATGFP(+15.99)GAAGR.T	17.43	1502.67	17	752.346	0.00133615	1	3	0	1	Cuvier	1	0.00133615
223	C0HJN6	K.RGT(sub S)TGEIGS(sub P)AGPP(+15.99)GPP(+15.99)GIR.G	31.62	1807.92	19	603.648	0.00132189	1	3	0	1	SpermWhale	1	0.00132189
224	P02465	K.RGT(sub S)TGEIGS(sub P)AGPP(+15.99)GPP(+15.99)GLR.G	31.84	1807.92	19	904.966	0.00132189	1	3	0	1	SpermWhale	1	0.00132189
225	C0HJN6	R.GPP(+15.99)GAVGNP(+15.99)GVN(+.98)GAP(+15.99)GEAGRDGNP(+15.99)GSDGP(+15.99)PGR.G	32.6	2917.28	32	973.436	0.00131282	1	3	0	1	SpermWhale	1	0.00131282
226	P85154	R.GYP(+15.99)GNAGPT(sub V)GTAGAP(+15.99)GPQGP(+15.99)LGPAGK.H	26.82	2294.09	26	765.707	0.00131118	1	3	0	1	SpermWhale	1	0.00131118
227	P02467	R.GAP(+15.99)GPEGN(+.98)N(+.98)GAQGPP(+15.99)GVTGNQGAK.G	27.5	2164.96	24	1083.49	0.00130965	1	3	0	1	Swan	1	0.00130965
228	C0HJP1	K.GSP(+15.99)GPV(sub A)GPK.G	11.26	810.423	9	406.219	0.001278	1	3	0	1	Swan	1	0.001278
229	Q9XSJ7	R.GSP(+15.99)GPV(sub A)GPK.G	11.26	810.423	9	406.219	0.001278	1	3	0	1	Swan	1	0.001278
230	C0HJP1	R.GIP(+15.99)GPPGSPGPQGFQGPPGEP(+15.99)GEP(+15.99)GSSGP(+15.99)MGPR.G	30.62	3099.4	33	775.857	0.00127667	1	3	0	1	Cuvier	1	0.00127667
231	C0HJP0	R.GIVGEP(+15.99)GPAGSKGESGNKGEP(+15.99)GAAGPQ(+.98)GPPGPSGEEGK.R	15.13	3429.59	38	858.405	0.00126143	1	3	0	1	Swan	1	0.00126143
232	P02467	R.GPP(+15.99)GPSGPP(+15.99)GKDGRN(+.98)GLP(+15.99)GPIGPAGA(sub V)R.G	33.66	2481.24	27	621.316	0.00125613	1	3	0	1	Swan	1	0.00125613
233	P02467	R.GAP(+15.99)GPEGNN(+.98)GAQ(+.98)GP(+15.99)PGVTGNQGAK.G	17.88	2164.96	24	1083.49	0.00123584	1	3	0	1	Swan	1	0.00123584
234	P02467	K.RGST(sub N)GEP(+15.99)GSAGPP(+15.99)GPAGLR.G	12.89	1751.86	19	876.935	0.00122635	1	3	0	1	Falcon	1	0.00122635
235	P02453	K.GAPGADGPAGAP(+15.99)GM(sub T)PGPQGIAGQR.G	15.95	2102	24	1052	0.00122371	1	4	0	1	GreyWhale	1	0.00122371
236	C0HJP6	R.GSP(+15.99)GERGEVGPAGPN(+.98)GFAGS(sub P)AGAAGQP(+15.99)GS(sub A)KGER.K	39.02	2998.38	33	750.602	0.00121338	1	3	0	1	SpermWhale	1	0.00121338
237	P02465	R.GSP(+15.99)GERGEVGPAGPN(+.98)GFAGS(sub P)AGAAGQP(+15.99)GS(sub A)KGER.G	39.02	2998.38	33	750.602	0.00121338	1	3	0	1	SpermWhale	1	0.00121338
238	C0HJP7	R.GVP(+15.99)GPP(+15.99)GAVGPAGKDGEAGAQ(+.98)GPPGSAGPAGER.G	36.47	2854.35	33	952.453	0.00120735	1	9	0	1	GreySeal	1	0.00120735
239	Q9XSJ7	D.GPV(sub A)GAP(+15.99)GTPGPQGIAGQR.G	29.07	1631.84	18	816.925	0.00119372	1	3	0	1	Swan	1	0.00119372
240	O46392	R.TGETGASGPPGFTGEKGPSGEPGTAGPPGTPGPQ(+.98)GLLGAP(+15.99)GILGLP(+15.99)GSR.G	61.8	4425.17	49	1107.31	0.00115599	1	3	0	1	Falcon	1	0.00115599
241	O46392	R.GAP(+15.99)GPDGNN(+.98)GAQGPP(+15.99)GPQGVS(sub Q)GGK.G	28.08	2104.94	24	1053.48	0.00115394	1	3	0	1	Cuvier	1	0.00115394
242	C0HJP1	R.GETGPSGPP(+15.99)GAP(+15.99)GAP(+15.99)GAPGPVGPAGK.G	28.95	2184.04	26	1093.03	0.00115362	1	9	0	1	GreySeal	1	0.00115362
243	C0HLI5	R.GETGPSGPP(+15.99)GAP(+15.99)GAP(+15.99)GAPGPVGPAGK.S	28.95	2184.04	26	1093.03	0.00115362	1	9	0	1	GreySeal	1	0.00115362
244	C0HJN6	E.AGP(+15.99)AGPAGPAGPR.G	14.87	1090.55	13	546.284	0.00114671	1	3	0	1	Cuvier	1	0.00114671
245	P02467	R.VGP(+15.99)P(+15.99)GPAGITGPP(+15.99)GP(+15.99)PGPAGK.D	37.93	1840.93	21	614.653	0.00111656	1	3	0	1	Falcon	1	0.00111656
246	C0HJP0	R.GIVGEPGPAGSKGESGNKGEP(+15.99)GAAGPQ(+.98)GPPGPSGEEGKR.G	22.11	3569.7	39	714.945	0.00111011	1	3	0	1	Swan	1	0.00111011
247	C0HJN8	R.GIVGEP(+15.99)GPAGSKGESGNKGEPGSVGAQ(+.98)GPPGPSGEEGKR.T	36.04	3587.71	39	718.553	0.00110235	1	3	0	1	SpermWhale	1	0.00110235
248	Q01149	R.GLVGEP(+15.99)GPAGSKGESGNKGEPGSVGAQ(+.98)GPPGPSGEEGKR.G	36.04	3587.71	39	718.553	0.00110235	1	3	0	1	SpermWhale	1	0.00110235
249	P02467	R.GDPGPVGA(sub P)VGPAGAFGPR.G	56.17	1577.79	18	789.906	0.00109014	1	3	0	1	Falcon	1	0.00109014
250	C0HLI7	R.GFPGAD(+43.99)GVAGPK.E	16.65	1115.52	12	558.77	0.00108797	1	9	0	1	Seacow	1	0.00108797
251	Q9XSJ7	R.GFPGAD(+43.99)GVAGPK.G	16.65	1115.52	12	558.77	0.00108797	1	9	0	1	Seacow	1	0.00108797
252	C0HJN6	R.GPP(+15.99)GAVGNP(+15.99)GVN(+.98)GAP(+15.99)GEAGRDGNP(+15.99)GSDGPP(+15.99)GR.G	33.9	2917.28	32	973.436	0.00107607	1	3	0	1	SpermWhale	1	0.00107607
253	C0HJN8	R.GIP(+15.99)GVAGSIGEP(+15.99)GPIGIAGT(sub P)PGAR.G	59.87	2132.12	24	711.714	0.00105793	1	3	0	1	SpermWhale	1	0.00105793
254	P02465	R.GEVGPT(sub A)GPN(+.98)GFAGPAGAAGQP(+15.99)GAK.G	45.42	2080.98	24	1041.5	0.00105373	1	4	0	1	Seal	1	0.00105373
255	Q9YIB4	K.GSPGSDGPAGAP(+15.99)GIP(+15.99)GPQGIAGQR.G	46.16	2132.02	24	711.682	0.00105128	1	3	0	1	Swan	1	0.00105128
256	Q91717	R.VGTPGPNGN(+.98)P(+15.99)GPP(+15.99)GPPGSAGK.E	21.19	1843.87	21	615.631	0.00104117	1	3	0	1	Cuvier	1	0.00104117
257	P02467	R.GPPGPSGPPGKDGRN(+.98)GLP(+15.99)GPIGPAGA(sub V)R.G	43.69	2449.25	27	613.319	0.00102441	1	3	0	1	Swan	1	0.00102441
258	C0HLI0	R.GPN(+.98)GESGSTGPTGPP(+15.99)GLR.G	18.28	1653.76	18	827.888	0.00102134	1	3	0	1	Cuvier	1	0.00102134
259	P02467	R.GPP(+15.99)GPSGPP(+15.99)GKDGRN(+.98)GLP(+15.99)GPIGPAGVR.G	27.53	2509.27	27	837.428	0.0010103	1	3	0	1	Falcon	1	0.0010103
260	C0HJP1	R.GVP(+15.99)GP(+15.99)PGAAGPAGKDGEAGAQGP(+15.99)PGPAGPAGER.G	43.83	2851.35	33	951.455	0.000998984	1	3	0	1	SpermWhale	1	0.000998984
261	Q9XSJ7	K.GSPGADGPAGAPGT(+60.00)PGPQGIAGQR.G	30.03	2132.01	24	1067	0.000989212	1	3	0	1	Swan	1	0.000989212
262	P86289	G.RGETGPQ(sub A)GPAGPP(+15.99)GPAGAR	30.53	1744.86	19	582.628	0.000983846	1	3	0	1	Falcon	1	0.000983846
263	C0HLI0	F.GVGA(sub L)GPGPM(+15.99)GLM(+15.99)GPR.G	13.22	1384.66	15	693.335	0.000976043	1	3	0	1	Cuvier	1	0.000976043
264	C0HLJ0	A.GVGA(sub L)GPGPM(+15.99)GLM(+15.99)GPR.G	13.22	1384.66	15	693.335	0.000976043	1	3	0	1	Cuvier	1	0.000976043
265	C0HLJ4	Q.GVGA(sub L)GPGPM(+15.99)GLM(+15.99)GPR.G	13.22	1384.66	15	693.335	0.000976043	1	3	0	1	Cuvier	1	0.000976043
266	C0HLJ6	Y.GVGA(sub L)GPGPM(+15.99)GLM(+15.99)GPR.G	13.22	1384.66	15	693.335	0.000976043	1	3	0	1	Cuvier	1	0.000976043
267	O46392	K.GVGA(sub L)GPGPM(+15.99)GLM(+15.99)GPR.G	13.22	1384.66	15	693.335	0.000976043	1	3	0	1	Cuvier	1	0.000976043
268	P02467	R.GAP(+15.99)GS(sub N)P(+15.99)GPSGALGAP(+15.99)GPHGQVGPSGK.P	15.11	2241.08	26	1121.54	0.000964708	1	3	0	1	Falcon	1	0.000964708
269	O46392	R.GIVGEPGPAGSKGESGNKGEPGSAGAQ(+.98)GPPGPSGEEGKR.G	33.7	3543.68	39	709.744	0.000958684	1	3	0	1	Falcon	1	0.000958684
270	C0HLH0	K.GELGPVGST(-2.02)GPSGPAGPR.G	38.64	1589.78	18	795.894	0.000956287	1	3	0	1	Falcon	1	0.000956287
271	P02465	R.GSP(+15.99)GERGEVGPAGPN(+.98)GFAGS(sub P)AGAAGQP(+15.99)GAK.G	36.77	2640.22	30	881.08	0.000945208	1	3	0	1	SpermWhale	1	0.000945208
272	Q9YIB4	T.GSP(+15.99)GIAGAP(+15.99)GFP(+15.99)GAR.G	30.4	1358.66	15	680.336	0.000943963	1	3	0	1	Cuvier	1	0.000943963
273	P02454	R.GVPGPP(+15.99)GAVGPAGKDGEAGAQGAPGPAGPAGER.G	42.45	2821.37	33	941.466	0.00094029	1	9	0	1	GreySeal	1	0.00094029
274	C0HLH3	R.GETGPGPAGP(+15.99)AGPAGARGP.A	13.53	1588.76	19	795.388	0.000938321	1	3	0	1	Falcon	1	0.000938321
275	P02467	R.GPSGPP(+15.99)GPDGNKGEPGNM(sub V)GA(sub P)AGG(sub A)P(+15.99)GPAGPGGIP(+15.99)GER.G	26.03	3167.43	36	1056.82	0.00093664	1	3	0	1	Falcon	1	0.00093664
276	P02459	K.Q(-17.03)GDRGEAGAQGPMGPAGPAGAR.G	33.38	1989.91	22	664.31	0.000930065	1	4	0	1	Seal	1	0.000930065
277	C0HJP0	R.GPKGEN(+.98)GPVGP(+15.99)TGPVGAAGPSGPN(+.98)GPPGPAGSR.G	46.92	2864.37	33	955.799	0.000920995	1	3	0	1	SpermWhale	1	0.000920995
278	P02465	K.GPKGEN(+.98)GPVGP(+15.99)TGPVGAAGPSGPN(+.98)GPPGPAGSR.G	46.92	2864.37	33	955.799	0.000920995	1	3	0	1	SpermWhale	1	0.000920995
279	P02467	R.AGVM(+15.99)GPAGN(+.98)RGP(sub A)SGPVGAK.G	17.42	1695.84	19	566.289	0.00092074	1	3	0	1	Falcon	1	0.00092074
280	P02458	R.GSP(+15.99)GAQGLQ(+.98)GPR.G	18.64	1140.55	12	571.281	0.000908144	1	4	0	1	Seal	1	0.000908144
281	P02465	K.GEN(+.98)GPT(sub V)GPTGPVGAAGPSGPN(+.98)GP(+15.99)PGPAGSR.G	43.48	2584.18	30	862.399	0.000901436	1	3	0	1	Cuvier	1	0.000901436
282	P02457	R.GFSGLQGPP(+15.99)GPPGAP(+15.99)GEQ(+.98)GPSGASGPAGPR.G	52.16	2673.24	30	1337.63	0.000898602	1	3	0	1	Swan	1	0.000898602
283	C0HJN4	R.GPAGPSGPAGKDGR.S	11.93	1222.61	14	408.542	0.000896151	1	9	0	1	GreySeal	1	0.000896151
284	O46392	R.GPAGPSGPAGKDGR.T	11.93	1222.61	14	408.542	0.000896151	1	9	0	1	GreySeal	1	0.000896151
285	P02465	R.GPAGPSGPAGKDGR.I	11.93	1222.61	14	408.542	0.000896151	1	9	0	1	GreySeal	1	0.000896151
286	P12105	R.GPP(+15.99)GP(+15.99)AGP(+15.99)PGKDGRGGYPGPIGPPGPR.G	51.89	2509.25	27	628.323	0.000886073	1	3	0	1	Falcon	1	0.000886073
287	P02458	R.GSP(+15.99)GAQ(+.98)GLQGPR.G	18.41	1140.55	12	571.284	0.000875776	1	4	0	1	Seal	1	0.000875776
288	P85154	R.GAPGAVGAPGPAGATGD(+45.99)RGEAGPAGSAGPAGPR.G	24.92	2756.3	33	690.077	0.000869256	1	3	0	1	Cuvier	1	0.000869256
289	C0HLI1	R.G(+27.99)FP(+15.99)GADGIAGPK.G	56.34	1129.54	12	565.778	0.000867647	1	3	0	1	Falcon	1	0.000867647
290	P02465	R.GSP(+15.99)GERGEVGPT(sub A)GPN(+.98)GFAGPAGAAGQP(+15.99)GAK.G	35.51	2680.25	30	894.425	0.000848046	1	4	0	1	Seal	1	0.000848046
291	Q9XSJ7	D.GPL(sub A)GAP(+15.99)GTP(+15.99)GPQ(+.98)GIAGQR.G	32.58	1662.83	18	555.284	0.000842351	1	3	0	1	Falcon	1	0.000842351
292	P85154	K.GEN(+.98)GPVGPTGPVGAAGPAGPNGPP(+15.99)GPAGSR.G	56.12	2565.22	30	1283.62	0.000838726	1	3	0	1	SpermWhale	1	0.000838726
293	P02457	K.N(+.98)GDRGETGPAGPAGP(+15.99)PGPAGAR.G	16.33	1974.91	22	659.315	0.000834629	1	3	0	1	Swan	1	0.000834629
294	Q9XSJ7	D.GPV(sub A)GAP(+15.99)GTP(+15.99)GPQGIAGQ(+.98)R.G	25.08	1648.82	18	825.416	0.000821238	1	3	0	1	Swan	1	0.000821238
295	P02458	R.GETGAVGAP(+15.99)GAPGPPGSPGPAGPTGK(+21.98).Q	23.68	2178.03	26	1090.01	0.000814444	1	4	0	1	Seal	1	0.000814444
296	C0HJP6	R.GEVGIP(+15.99)GVSGPVGPP(+15.99)GNP(+15.99)GT(sub A)N(+.98)GIP(+15.99)GAK.G	41.18	2446.2	27	1224.11	0.000810306	1	3	0	1	Cuvier	1	0.000810306
297	P02465	R.GP(+15.99)PGASGAP(+15.99)GPQGFQGPPGEP(+15.99)GEP(+15.99)GQTGPAGAR.G	56.7	3000.36	33	1001.13	0.000807465	1	3	0	1	SpermWhale	1	0.000807465
298	P02467	R.AGVMGPAGN(+.98)RGP(sub A)SGPVGAK.G	22.59	1679.84	19	560.954	0.000804005	1	3	0	1	Falcon	1	0.000804005
299	P02467	R.GPP(+15.99)GPSGP(+15.99)PGKDGRN(+.98)GLP(+15.99)GPIGPAGVR.G	32.07	2509.27	27	628.326	0.000803929	1	3	0	1	Falcon	1	0.000803929
300	P02465	R.GTF(sub K)GPKGENGPVGPTGPVGAAGPSGPN(+.98)GPP(+15.99)GPAGSR.G	25.92	3168.52	36	793.131	0.000802678	1	3	0	1	Cuvier	1	0.000802678
301	P02465	K.GQ(sub E)NGPC(sub V)GPTGPVGAAGPSGPN(+.98)GPP(+15.99)GPAGSR.G	40.94	2584.17	30	862.4	0.000801312	1	3	0	1	Cuvier	1	0.000801312
302	C0HJP1	R.GVPGPP(+15.99)GAAGPAGKDGEAGAQGP(+15.99)PGPAGPAGER.G	29.21	2835.35	33	946.121	0.000793332	1	3	0	1	Cuvier	1	0.000793332
303	P02467	R.GPSGPP(+15.99)GPDGNKGEP(+15.99)GNVGA(sub P)AGG(sub A)P(+15.99)GPAGP(+15.99)GGIP(+15.99)GER.G	25.44	3167.45	36	1056.82	0.000788552	1	3	0	1	Falcon	1	0.000788552
304	C0HJN4	R.GIVGEPGPAGSKGESGNKGEPGSAGPQ(+.98)GPPGPSGEEGKR.G	24.34	3569.7	39	893.433	0.000783005	1	3	0	1	Swan	1	0.000783005
305	C0HLI0	R.GLVGEPGPAGSKGESGNKGEPGSAGPQ(+.98)GPPGPSGEEGKR.G	24.34	3569.7	39	893.433	0.000783005	1	3	0	1	Swan	1	0.000783005
306	O46392	R.GIVGEP(+15.99)GPAGSKGESGNKGEPGSAGAQ(+.98)GPPGPSGEEGKR.G	13.88	3559.68	39	712.943	0.000766311	1	3	0	1	Falcon	1	0.000766311
307	C0HJP7	K.GSPGSDGPL(sub A)GAP(+15.99)GTP(+15.99)GPQGIAGQ(+.98)R.G	40.19	2163.02	24	1082.51	0.000765158	1	3	0	1	Falcon	1	0.000765158
308	C0HJN8	R.GIVGEPGPAGSKGESGN(+.98)KGEPGSVGAQGPP(+15.99)GPSGEEGKR.T	36.25	3587.71	39	897.933	0.000762073	1	3	0	1	SpermWhale	1	0.000762073
309	Q01149	R.GLVGEPGPAGSKGESGN(+.98)KGEPGSVGAQGPP(+15.99)GPSGEEGKR.G	36.25	3587.71	39	897.933	0.000762073	1	3	0	1	SpermWhale	1	0.000762073
310	Q9XSJ7	R.GNDGATGAAGPP(+15.99)GS(sub P)TGPAGPPGFPGAY(sub V)GAKGEAGPQGAR.G	33.86	3392.58	39	849.148	0.000759099	1	3	0	1	SpermWhale	1	0.000759099
311	P02465	K.GD(sub E)SGNKGEP(+15.99)GAVGT(sub Q)PGPP(+15.99)GPSGEEGKR.G	14.59	2522.16	27	631.548	0.000744481	1	3	0	1	SpermWhale	1	0.000744481
312	P85154	R.GPSGDSGRP(+15.99)GEP(+15.99)GVMGPR.G	66.75	1740.78	18	871.398	0.000743003	1	3	0	1	Falcon	1	0.000743003
313	P02467	R.GPSGPVGSP(+15.99)GPN(+.98)GAP(+15.99)GEAGRDGNP(+15.99)GNDGPP(+15.99)GR.D	16.75	2915.27	32	972.764	0.000738273	1	3	0	1	Falcon	1	0.000738273
314	Q9XSJ7	R.GEP(+15.99)GPP(+15.99)GPAGAS(sub A)GPAGNP(+15.99)GT(sub A)D.G	21.93	1806.77	21	904.391	0.000732459	1	3	0	1	Cuvier	1	0.000732459
315	C0HJP1	R.GIPGPPGSPGPQGFQGPPGEPGEP(+15.99)GSSGPM(+15.99)GPR.G	34.46	3067.41	33	767.86	0.000727483	1	3	0	1	Cuvier	1	0.000727483
316	P02467	R.GDPGPVGH(sub P)VGPAGAFGPR.G	38.52	1643.82	18	548.946	0.000717318	1	3	0	1	Swan	1	0.000717318
317	P02467	K.GESGNKGEP(+15.99)GAAGP(+15.99)PGP(+15.99)PGPSGEEGKR.G	11.35	2520.15	27	631.045	0.000716455	1	3	0	1	Swan	1	0.000716455
318	P85154	R.GYP(+15.99)GN(+.98)AGPT(sub V)GTAGAP(+15.99)GPQGP(+15.99)LGPAGK.H	52.61	2295.08	26	766.032	0.00071551	1	3	0	1	SpermWhale	1	0.00071551
319	C0HJP0	R.GIVGEP(+15.99)GPAGSKGESGNKGEPGAAGPQ(+.98)GPPGPSGEEGKR.G	25.19	3569.7	39	714.947	0.000709652	1	3	0	1	Swan	1	0.000709652
320	C0HJN6	R.GAP(+15.99)GAVGAP(+15.99)GPAGAN(+.98)GDRGEAGPAGPAGPAGPQ(sub R).G	24.54	2738.26	33	913.766	0.000706954	1	3	0	1	Cuvier	1	0.000706954
321	Q9XSJ7	R.GEP(+15.99)GPP(+15.99)GPAGAS(sub A)GPAGNP(+15.99)GT(sub A)DGQ(+.98)P(+15.99)GAK.G	36.65	2362.03	27	1182.02	0.000706804	1	3	0	1	Cuvier	1	0.000706804
322	P02467	N.GEP(+15.99)GSAGPP(+15.99)GPAGLR.G	18.27	1350.65	15	676.333	0.000700306	1	3	0	1	Swan	1	0.000700306
323	P08121	S.GDRGETGPAGPSGP(sub A)PGPAGAR.G	22.28	1859.89	21	620.971	0.000698396	1	3	0	1	Swan	1	0.000698396
324	P13941	N.GDRGETGPAGPSGP(sub A)PGPAGAR.G	22.28	1859.89	21	620.971	0.000698396	1	3	0	1	Swan	1	0.000698396
325	Q01149	R.G(+42.01)PAGPSGPVGKD(+57.02)GRSGQPGPVGPAGVR.G	53.84	2509.28	27	628.326	0.000698197	1	3	0	1	Falcon	1	0.000698197
326	P20908	K.GDMGIKGDRGEIGPPGPR.G	42.1	1807.9	18	904.965	0.000693707	1	3	0	1	SpermWhale	1	0.000693707
327	P02458	R.GEP(+15.99)GTP(+15.99)GSP(+15.99)GPAGASGNP(+15.99)GTDGIP(+15.99)GAK.G	25.8	2382.06	27	1192.03	0.00069252	1	4	0	1	Seal	1	0.00069252
328	P02457	R.GETGPAGRP(+15.99)GEPGPAGP(+15.99)PGP(+15.99)PGEK.G	16.49	2213.03	24	738.686	0.000690868	1	3	0	1	Falcon	1	0.000690868
329	O46392	R.GAP(+15.99)GPDGN(+.98)N(+.98)GAQGPP(+15.99)GPQGVS(sub Q)GGK.G	30.24	2105.92	24	1053.97	0.000676347	1	3	0	1	Cuvier	1	0.000676347
330	C0HJN8	R.GIVGEP(+15.99)GPAGSKGESGNKGEPGSVGAQ(+.98)GPP(+15.99)GPSGEEGKR.T	25.7	3603.7	39	901.935	0.000654608	1	3	0	1	SpermWhale	1	0.000654608
331	Q01149	R.GLVGEP(+15.99)GPAGSKGESGNKGEPGSVGAQ(+.98)GPP(+15.99)GPSGEEGKR.G	25.7	3603.7	39	901.935	0.000654608	1	3	0	1	SpermWhale	1	0.000654608
332	P02459	K.Q(-17.03)GDRGEAGAQGPM(+15.99)GPAGPAGAR.G	24.47	2005.9	22	669.639	0.000652738	1	4	0	1	Seal	1	0.000652738
333	P02459	R.GIVGLP(+15.99)GQRGER.G	22.24	1253.68	12	418.901	0.000646054	1	4	0	1	Seal	1	0.000646054
334	C0HJN6	R.GAP(+15.99)GAVGAP(+15.99)GPAGANGDS(sub R)GEAGP(+15.99)AGPAGPAGPR.G	30.58	2712.25	33	905.095	0.000641894	1	3	0	1	SpermWhale	1	0.000641894
335	C0HLH4	R.GLVGEPGPAGSKGESGGKGEPGSAGPQGPPGSSGEEGK(+26.02)R.S	35.99	3527.69	39	882.93	0.000634374	1	3	0	1	Falcon	1	0.000634374
336	C0HLI8	R.GLVGEPGPAGSKGESGGKGEPGSAGPQGPPGSSGEEGK(+26.02)R.G	35.99	3527.69	39	882.93	0.000634374	1	3	0	1	Falcon	1	0.000634374
337	P02467	G.T(sub A)P(+15.99)GNP(+15.99)GPSGALGAP(+15.99)GPHGQVGPSGK.P	19.44	2241.08	25	748.035	0.000616613	1	3	0	1	Falcon	1	0.000616613
338	Q9XSJ7	R.GEP(+15.99)GPP(+15.99)GPAGAAGPAGNP(+15.99)GT(sub A)D.G	44.47	1790.77	21	896.394	0.000610218	1	3	0	1	SpermWhale	1	0.000610218
339	C0HJN6	R.D(sub T)GHP(+15.99)GAVGPAGIR.G	10.52	1218.61	13	610.313	0.000608748	1	3	0	1	Cuvier	1	0.000608748
340	C0HJN4	R.S(+27.99)GHPGAVGPAGVR(+14.02).V	22.9	1202.62	13	602.315	0.00060644	1	3	0	1	Cuvier	1	0.00060644
341	C0HJP2	R.TGPP(+15.99)GPSGITGPP(+15.99)GPP(+15.99)GP(sub A)AA(sub G)R(sub K).R	47.14	1884.93	21	943.467	0.000592225	1	3	0	1	Cuvier	1	0.000592225
342	C0HLH4	R.TGPP(+15.99)GPSGITGPP(+15.99)GPP(+15.99)GP(sub A)AA(sub G)R(sub K).G	47.14	1884.93	21	943.467	0.000592225	1	3	0	1	Cuvier	1	0.000592225
343	O46392	R.TGPP(+15.99)GPSGITGPP(+15.99)GPP(+15.99)GP(sub A)AA(sub G)R(sub K).E	47.14	1884.93	21	943.467	0.000592225	1	3	0	1	Cuvier	1	0.000592225
344	C0HJN4	R.GIP(+15.99)GVAGAVGEPGPIGIAGPSGAR.G	32.01	2072.1	24	1037.06	0.000589875	1	9	0	1	Seacow	1	0.000589875
345	C0HJP7	K.GSPGSDGPV(sub A)GAP(+15.99)GTP(+15.99)GPQGIAGQ(+.98)R.G	43.33	2149	24	1075.51	0.000586983	1	3	0	1	Swan	1	0.000586983
346	C0HLI7	R.GLP(+15.99)GPPGSP(+15.99)GPQGFQGPPGEP(+15.99)GEPGASGPMGPR.G	56.06	3067.41	33	1023.48	0.000584119	1	4	0	1	Seal	1	0.000584119
347	P02467	K.GPSGEAGAAGPP(+15.99)GS(sub T)P(+15.99)GPQGILGAP(+15.99)GILGLP(+15.99)GSR.G	60.64	2912.46	33	1457.24	0.000578741	1	3	0	1	Falcon	1	0.000578741
348	P85154	R.GPP(+15.99)GAVGSP(+15.99)GVNGAP(+15.99)GEAGR.D	10.48	1750.82	20	876.419	0.000571937	1	9	0	1	Seacow	1	0.000571937
349	C0HJN4	R.GIVGEP(+15.99)GPAGSKGESGNKGEPGSAGPQ(+.98)GPPGPSGEEGK.R	17.18	3429.59	38	858.406	0.000570878	1	3	0	1	Swan	1	0.000570878
350	C0HLI0	R.GLVGEP(+15.99)GPAGSKGESGNKGEPGSAGPQ(+.98)GPPGPSGEEGK.R	17.18	3429.59	38	858.406	0.000570878	1	3	0	1	Swan	1	0.000570878
351	O46392	R.GAP(+15.99)GPDGNN(+.98)GAQ(+.98)GPP(+15.99)GPQGVS(sub Q)GGK.G	30.24	2105.92	24	1053.97	0.000564278	1	3	0	1	Cuvier	1	0.000564278
352	P02467	R.GPPGPSGPPGKDGRN(+.98)GLP(+15.99)GPIGPAGVR.G	41.48	2477.28	27	620.328	0.000561214	1	3	0	1	Falcon	1	0.000561214
353	C0HJP1	R.DGSPGPKGDRGETGPSGPP(+15.99)GAP(+15.99)GAP(+15.99)GAPGPVGPAGK.G	12.43	3150.5	36	788.633	0.000558031	1	3	0	1	SpermWhale	1	0.000558031
354	C0HLI5	R.DGSPGPKGDRGETGPSGPP(+15.99)GAP(+15.99)GAP(+15.99)GAPGPVGPAGK.S	12.43	3150.5	36	788.633	0.000558031	1	3	0	1	SpermWhale	1	0.000558031
355	P02454	D.GPV(sub A)GSPGTP(+15.99)GPQGIAGQR.G	35.76	1647.83	18	550.282	0.000557497	1	3	0	1	Swan	1	0.000557497
356	P02458	K.GASGPAGPP(+15.99)GAQGPP(+15.99)GLQGMP(+15.99)GER.G	40.19	2190.01	24	1096.01	0.000546353	1	4	0	1	Seal	1	0.000546353
357	C0HLI1	R.GP(+15.99)PGPMGP(+15.99)PGLAGPP(+15.99)GEAGR.E	33.4	1815.86	20	606.293	0.000543853	1	3	0	1	Swan	1	0.000543853
358	C0HJP6	R.GEVGIA(sub P)GVSGPVGPP(+15.99)GNPGAN(+.98)GIP(+15.99)GAK.G	27.83	2358.18	27	787.068	0.000543196	1	4	0	1	GreyWhale	1	0.000543196
359	P02458	K.GDRGETGAVGAP(+15.99)GAPGPPGSPGPAGPTGK(+21.98).Q	19.75	2506.18	29	836.397	0.000540241	1	4	0	1	Seal	1	0.000540241
360	P02466	R.GSP(+15.99)GERGEVGPT(sub A)GPN(+.98)GFAGPAGSAGQPGAK.G	35.48	2680.25	30	894.42	0.00053742	1	4	0	1	Seal	1	0.00053742
361	P05997	R.GFPGSDGLPGPK(+27.99)GAQGER.G	46.44	1753.84	18	877.927	0.000536624	1	3	0	1	Falcon	1	0.000536624
362	P02454	D.GPL(sub A)GSPGTP(+15.99)GPQGIAGQR.G	32.65	1661.85	18	554.957	0.000532459	1	3	0	1	Falcon	1	0.000532459
363	C0HJN3	K.GESGPN(+.98)GPAGP(+15.99)TGAR.G	9.44	1340.6	15	671.305	0.000530993	1	9	0	1	Seacow	1	0.000530993
364	P02467	R.GLP(+15.99)GIAGATGEP(+15.99)GPLGVSGPP(+15.99)GAR.G	59.14	2132.09	24	711.704	0.000527679	1	3	0	1	Swan	1	0.000527679
365	C0HJN4	R.GYP(+15.99)GN(+.98)AGPT(sub V)GTAGAP(+15.99)GPQGP(sub S)VGPT(sub A)GK.H	44	2295.08	26	766.036	0.000526379	1	3	0	1	SpermWhale	1	0.000526379
366	P02458	R.G(+27.99)SP(+15.99)GAQGLQGPR.G	18.45	1167.56	12	584.789	0.000525757	1	4	0	1	Seal	1	0.000525757
367	P02467	R.GAP(+15.99)GPEGN(+.98)NGAQ(+.98)GPP(+15.99)GVTGNQGAK.G	16.59	2164.96	24	1083.49	0.000520229	1	3	0	1	Swan	1	0.000520229
368	Q9XSJ7	R.GEP(+15.99)GPP(+15.99)GPAGAS(sub A)GPAGNP(+15.99)GT(sub A)DGQ(+.98)PGAK.G	40.45	2346.04	27	1174.03	0.000519144	1	3	0	1	Cuvier	1	0.000519144
369	C0HLH6	P.GIDGRP(+15.99)GPIGPAQ(sub G)R.G	33.65	1405.74	14	469.588	0.000518351	1	3	0	1	Swan	1	0.000518351
370	P12107	K.GNPGPVGFP(+15.99)GDP(+15.99)GPPGEPGPAGQ(+.98)DGVGGDK.G	22.46	2715.2	30	906.085	0.000511437	1	4	0	1	Seal	1	0.000511437
371	O46392	R.GIVGEP(+15.99)GPAGSKGESGNKGEPGSAGAQGPP(+15.99)GPSGEEGKR.G	15.96	3574.69	39	715.944	0.000510461	1	3	0	1	Cuvier	1	0.000510461
372	C0HJP8	R.HGNRGEPGPAGSVGPAGAVGPR.G	20.02	1996	22	500.006	0.00050666	1	4	0	1	Seal	1	0.00050666
373	C0HJN8	R.GIP(+15.99)GVAGSIGEPGPIGIAGT(sub P)PGAR.G	60.68	2116.13	24	706.384	0.000505064	1	3	0	1	SpermWhale	1	0.000505064
374	P02465	R.GPAGPSGP(+15.99)AGK.D	11.78	910.451	11	456.232	0.000503947	1	3	0	1	SpermWhale	1	0.000503947
375	P02467	R.GPSGPP(+15.99)GP(+15.99)DGNKGEP(+15.99)GNVGA(sub P)AGG(sub A)P(+15.99)GPAGPGGIP(+15.99)GER.G	24.74	3167.45	36	1056.83	0.000500129	1	3	0	1	Falcon	1	0.000500129
376	P02457	R.GFSGLQGPP(+15.99)GPPGAPGEQGPSGASGPAGPR.G	54.28	2656.26	30	1329.14	0.000497816	1	3	0	1	Swan	1	0.000497816
377	P02466	R.GLVGEP(+15.99)GPAGSKGETGNKGEPGSAGAQGPP(+15.99)GPSGEEGKR.G	39.3	3588.7	39	718.746	0.000496813	1	3	0	1	SpermWhale	1	0.000496813
378	P02454	D.GPL(sub A)GSPGTPGPQGIAGQR.G	37.73	1645.85	18	823.934	0.000494834	1	3	0	1	Falcon	1	0.000494834
379	C0HJP0	K.GESGN(+.98)KGEP(+15.99)GAAGPQ(+.98)GPPGPSGEEGKR.G	12.86	2521.13	27	631.291	0.000493708	1	3	0	1	Swan	1	0.000493708
380	P02467	R.GAP(+15.99)GPEGN(+.98)N(+.98)GAQGPP(+15.99)GVTGNQGG(sub A)K.G	19.98	2150.95	24	717.989	0.00049275	1	3	0	1	Falcon	1	0.00049275
381	C0HJP2	R.E(sub T)GP(+15.99)P(+15.99)GPSGITGPP(+15.99)GPPGE(sub A)P(sub A)GK.R	41.16	1928.91	21	965.464	0.000491521	1	3	0	1	Cuvier	1	0.000491521
382	C0HLH4	R.E(sub T)GP(+15.99)P(+15.99)GPSGITGPP(+15.99)GPPGE(sub A)P(sub A)GK.G	41.16	1928.91	21	965.464	0.000491521	1	3	0	1	Cuvier	1	0.000491521
383	O46392	R.E(sub T)GP(+15.99)P(+15.99)GPSGITGPP(+15.99)GPPGE(sub A)P(sub A)GK.E	41.16	1928.91	21	965.464	0.000491521	1	3	0	1	Cuvier	1	0.000491521
384	C0HJP6	R.GEVGPT(sub A)GPN(+.98)GFAGPAGAAGQP(+15.99)GAKGER.K	35.96	2423.15	27	808.726	0.000490686	1	4	0	1	Seal	1	0.000490686
385	P02465	R.GEVGPT(sub A)GPN(+.98)GFAGPAGAAGQP(+15.99)GAKGER.G	35.96	2423.15	27	808.726	0.000490686	1	4	0	1	Seal	1	0.000490686
386	P02467	R.VGPP(+15.99)GPAGITGPP(+15.99)GPP(+15.99)GPAGK.D	49.49	1824.94	21	913.476	0.000480606	1	3	0	1	Swan	1	0.000480606
387	P0C2W8	K.GSPGADGPAGAP(+15.99)GTPGP(+15.99)Q(+.98)GIGGQR.G	34.39	2090.96	24	1046.49	0.000479179	1	3	0	1	SpermWhale	1	0.000479179
388	C0HJP1	R.GAAGIP(+15.99)GPK(+28.03)GDRGDSGPK.G	9.5	1679.86	18	420.971	0.000479146	1	4	0	1	GreyWhale	1	0.000479146
389	C0HJP7	P.Q(sub G)EVGPP(+15.99)GPP(+15.99)GPAGEKGSP(+15.99)GSD.G	17.24	1963.88	21	982.943	0.000477873	1	3	0	1	Cuvier	1	0.000477873
390	P02467	R.GAP(+15.99)GPEGNN(+.98)GAQ(+.98)GPP(+15.99)GVTGNQGG(sub A)K.G	15.12	2150.95	24	1076.48	0.000472673	1	3	0	1	Falcon	1	0.000472673
391	C0HJP7	K.GSPGSDGPL(sub A)GAP(+15.99)GTP(+15.99)GPQ(+.98)GIAGQR.G	39.94	2163.02	24	722.014	0.000469492	1	3	0	1	Falcon	1	0.000469492
392	C0HJP0	R.GIVGEP(+15.99)GPAGSKGESGNKGEPGAAGPQ(+.98)GPPGPSGEEGK.R	29.14	3413.6	38	854.403	0.000463553	1	3	0	1	Swan	1	0.000463553
393	P02467	K.GEP(+15.99)GAAGPP(+15.99)GPP(+15.99)GPSGEEGKR.G	15.24	1947.89	21	650.305	0.000462091	1	3	0	1	Swan	1	0.000462091
394	O46392	K.GESGNKGEPGSAGAQ(+.98)GPPGPSGEEGKR.G	22.41	2494.13	27	624.54	0.00045481	1	3	0	1	Falcon	1	0.00045481
395	P02457	R.GAP(+15.99)GSRGFP(+15.99)GADGIAGPK.G	43.85	1642.81	18	548.61	0.000449268	1	3	0	1	Falcon	1	0.000449268
396	C0HLH0	R.GSQGSQGPSGPPGPP(+15.99)GPPGPPGASGGGYDFGYEGDFYRA	62.11	3693.6	39	1232.21	0.000446322	1	3	0	1	SpermWhale	1	0.000446322
397	C0HJN7	R.GFP(+15.99)GSDGVAGPK(+27.99)GPAGER.G	55.31	1698.8	18	850.405	0.000445535	1	3	0	1	SpermWhale	1	0.000445535
398	P02467	K.GEQ(sub T)GPAGPP(+15.99)GFQ(+.98)GLP(+15.99)GPSGPAGEAGKP(+15.99)GER.G	51.57	2804.3	30	1403.16	0.000434164	1	3	0	1	Swan	1	0.000434164
399	C0HJP7	K.GSPGSDGPV(sub A)GAP(+15.99)GTP(+15.99)GPQ(+.98)GIAGQR.G	32.32	2149	24	1075.51	0.00042532	1	3	0	1	Swan	1	0.00042532
400	C0HJN6	K.HGH(sub N)RGES(sub P)GPAGVVGPTGAVGPR.G	17.66	2051.04	22	513.768	0.000411566	1	3	0	1	Cuvier	1	0.000411566
401	P02454	R.GVP(+15.99)GPP(+15.99)GAVGPAGKDGEAGAQ(+.98)GAPGPAGPAGER.G	16.15	2838.35	33	947.128	0.000410526	1	9	0	1	GreySeal	1	0.000410526
402	C0HJP0	R.GAP(+15.99)GAVGAP(+15.99)GPAGANGDRGEAGAAGPAGPAGS(sub P)R.G	28.47	2729.29	33	910.771	0.000407197	1	3	0	1	SpermWhale	1	0.000407197
403	P02459	R.GETGPP(+15.99)GPAGFAGPP(+15.99)GADGQPGAK.G	39.75	2120.98	24	1061.49	0.000402113	1	4	0	1	Seal	1	0.000402113
404	P02465	N.GPT(sub V)GPTGPVGAAGPSGPN(+.98)GPP(+15.99)GPAGSR.G	17.65	2283.09	27	1142.55	0.000401342	1	3	0	1	Cuvier	1	0.000401342
405	Q9XSJ7	R.GSP(+15.99)GPAGP(+15.99)KGSP(+15.99)GEAGRPGEE(sub A)GLP(+15.99)GAK.G	27.26	2477.18	27	826.734	0.000401248	1	3	0	1	Falcon	1	0.000401248
406	P02467	R.GT(sub S)N(+.98)GEP(+15.99)GSAGPP(+15.99)GPAGLR.G	43.89	1623.75	18	812.881	0.000399174	1	3	0	1	Falcon	1	0.000399174
407	P86290	GT(sub S)N(+.98)GEP(+15.99)GSAGPP(+15.99)GPAGLR.G	43.89	1623.75	18	812.881	0.000399174	1	3	0	1	Falcon	1	0.000399174
408	P02459	R.GPPGPVGPSGK.D	18.59	948.503	11	475.257	0.000395325	1	4	0	1	Seal	1	0.000395325
409	P05997	R.GPPGPVGPSGK.E	18.59	948.503	11	475.257	0.000395325	1	4	0	1	Seal	1	0.000395325
410	P02465	D.GNN(+.98)GAQGPP(+15.99)GLQGVS(sub Q)GGK.G	31.4	1610.76	18	806.388	0.000394603	1	3	0	1	SpermWhale	1	0.000394603
411	O46392	R.GIVGEPGPAGSKGESGN(+.98)KGEPGSAGAQGPPGPSGEEGKR.G	35.92	3543.68	39	886.93	0.000392202	1	3	0	1	Falcon	1	0.000392202
412	P02467	R.AGVM(+15.99)GPAGNRGP(sub A)SGPVGAK.G	33.34	1694.85	19	565.958	0.000387024	1	3	0	1	Falcon	1	0.000387024
413	C0HJP6	K.HGNRGEPGPVGN(sub S)VGPAGAVGPR.G	38.58	2051.04	22	513.769	0.000384766	1	3	0	1	Cuvier	1	0.000384766
414	C0HJN7	R.GFP(+15.99)GSDGVAGP(+15.99)KGP(+15.99)AGER.G	24.7	1702.79	18	568.604	0.00038208	1	4	0	1	Seal	1	0.00038208
415	C0HJP0	R.GIVGEPGPAGSKGESGNKGEP(+15.99)GAAGPQ(+.98)GPPGPSGEEGK.R	15.62	3413.6	38	854.407	0.0003791	1	3	0	1	Swan	1	0.0003791
416	C0HJP1	R.GFP(+15.99)GIP(+15.99)GPSGEP(+15.99)GKQGPSGSSGERGPPGPMGPPGIAGPPGESGR.E	48.13	4051.91	44	1013.99	0.00037855	1	4	0	1	Seal	1	0.00037855
417	C0HLJ3	R.GFP(+15.99)GLP(+15.99)GPSGEP(+15.99)GKQGPSGSSGERGPPGPMGPPGLAGPPGESGR.E	48.13	4051.91	44	1013.99	0.00037855	1	4	0	1	Seal	1	0.00037855
418	C0HJP6	R.GSP(+15.99)GERGEVGPT(sub A)GPN(+.98)GFAGPAGAAGQP(+15.99)GAKGER.K	29.59	3022.41	33	756.609	0.000378325	1	4	0	1	Seal	1	0.000378325
419	P02465	R.GSP(+15.99)GERGEVGPT(sub A)GPN(+.98)GFAGPAGAAGQP(+15.99)GAKGER.G	29.59	3022.41	33	756.609	0.000378325	1	4	0	1	Seal	1	0.000378325
420	P85154	R.G(+42.01)AP(+15.99)GAVGAP(+15.99)GPAGATGDRGEAGPAGSAGPAGPR.G	14.07	2784.32	33	929.105	0.000376111	1	3	0	1	Cuvier	1	0.000376111
421	C0HJP1	R.GIP(+15.99)GPPGSPGPQGFQGPPGEPGEPGSSGP(+15.99)MGPR.G	34.46	3067.41	33	1023.48	0.000374435	1	3	0	1	Cuvier	1	0.000374435
422	C0HLH2	R.W(sub G)P(+15.99)GEFGLP(+15.99)GPAGPR.G	41.76	1468.71	14	735.356	0.000372355	1	3	0	1	Cuvier	1	0.000372355
423	P02453	R.GFP(+15.99)GLP(+15.99)GPSGEPGKQGPSGASGERGP(+15.99)PGPMGPPGLAGPPGESGR.E	53.43	4035.91	44	1009.99	0.000371082	1	4	0	1	Seal	1	0.000371082
424	C0HJN7	D.RGETGPAGPP(+15.99)GAP(+15.99)GAP(+15.99)GAPGPVGPAGK.S	21.41	2324.15	27	775.724	0.000369748	1	3	0	1	SpermWhale	1	0.000369748
425	Q9XSJ7	D.RGETGPAGPP(+15.99)GAP(+15.99)GAP(+15.99)GAPGPVGPAGK.N	21.41	2324.15	27	775.724	0.000369748	1	3	0	1	SpermWhale	1	0.000369748
426	P02467	K.GPKGEV(sub T)GPTGAIGPIGASGPP(+15.99)GPA(sub V)GAAGPAGPR.G	52.14	2790.44	33	931.157	0.000368948	1	3	0	1	Falcon	1	0.000368948
427	C0HJN8	R.GIVGEP(+15.99)GPAGSKGD(sub E).S	22.42	1255.6	14	628.809	0.000367769	1	3	0	1	SpermWhale	1	0.000367769
428	C0HJP2	R.GIVGEP(+15.99)GPAGSKGD(sub E).P	22.42	1255.6	14	628.809	0.000367769	1	3	0	1	SpermWhale	1	0.000367769
429	P02465	R.GLVGEP(+15.99)GPAGSKGD(sub E).S	23.11	1255.6	14	628.809	0.000367769	1	3	0	1	SpermWhale	1	0.000367769
430	P02466	R.GLVGEP(+15.99)GPAGSKGD(sub E).T	23.11	1255.6	14	628.809	0.000367769	1	3	0	1	SpermWhale	1	0.000367769
431	P85154	R.GEVGPAGP(+15.99)N(+.98)GFAGP(+15.99)AGAAGQAGAKGER.G	45.52	2383.12	27	795.381	0.000354225	1	3	0	1	SpermWhale	1	0.000354225
432	P02467	R.GPP(+15.99)GPSGPPGKDGRN(+.98)GLPGPT(sub I)GPAGVR.G	29.41	2465.24	27	822.754	0.000354087	1	3	0	1	Swan	1	0.000354087
433	P02457	K.N(+.98)GDRGETGPAGP(+15.99)AGPP(+15.99)GPAGAR.G	14.44	1990.91	22	664.643	0.000350351	1	3	0	1	Swan	1	0.000350351
434	P02467	K.A(sub P)GNRGDPGPVGH(sub P)VGPAGAFGPR.G	25.96	2042.02	22	511.512	0.000349982	1	3	0	1	Swan	1	0.000349982
435	C0HJP0	R.GP(+15.99)KGEN(+.98)GPT(sub V)GPTGPVGAAGPSGPNGPP(+15.99)GPAGSR.G	46.7	2881.36	33	961.462	0.000348225	1	3	0	1	Cuvier	1	0.000348225
436	P02465	K.GP(+15.99)KGEN(+.98)GPT(sub V)GPTGPVGAAGPSGPNGPP(+15.99)GPAGSR.G	46.7	2881.36	33	961.462	0.000348225	1	3	0	1	Cuvier	1	0.000348225
437	P02467	G.N(sub S)NGEP(+15.99)GSAGPP(+15.99)GPAGLR.G	18.18	1578.74	17	790.378	0.000346818	1	3	0	1	Swan	1	0.000346818
438	P85154	R.GEVGPAGPN(+.98)GFAGP(+15.99)AGAAGQAGAK.G	20.9	2024.96	24	1013.49	0.000346476	1	3	0	1	SpermWhale	1	0.000346476
439	P02467	K.GETGPTGAIGPV(sub I)GASGPP(+15.99)GPA(sub V)GAAGP(+15.99)AGPR.G	47.95	2512.23	30	1257.12	0.000341068	1	3	0	1	Swan	1	0.000341068
440	P02467	K.A(sub P)GN(+.98)RGDP(+15.99)GPVGH(sub P)VGPAGAFGPR.G	41.36	2059	22	515.756	0.000338405	1	3	0	1	Swan	1	0.000338405
441	Q9XSJ7	G.DAH(sub G)PPGPAGPTGPP(+15.99)GPIGNVGAP(+15.99)GPK.G	23.2	2343.16	26	782.068	0.000337312	1	4	0	1	GreyWhale	1	0.000337312
442	C0HJP6	K.GESGNKGEPGSAGPA(sub Q)GPP(+15.99)GPSGEEGK.R	27.48	2322.04	26	775.019	0.00033506	1	3	0	1	Falcon	1	0.00033506
443	C0HJN9	K.GITGPIGPP(+15.99)GPAGAPGDKGET(+79.97)GPSGPAGPTGARR.G	47.65	3102.49	34	1035.17	0.000328198	1	4	0	1	Seal	1	0.000328198
444	P02457	K.NGDRGETGPAGPAGPP(+15.99)GPAGAR.G	21.38	1973.93	22	658.984	0.000327127	1	3	0	1	Swan	1	0.000327127
445	P85154	N.GPA(sub V)GPTGPVGAAGPAGPN(+.98)GPP(+15.99)GPAGSR.G	18.82	2237.08	27	746.702	0.000326047	1	4	0	1	GreyWhale	1	0.000326047
446	P02467	R.GLVGEPGPAGAKGE(+21.98)SGNKGEPGAAGPPGPP(+15.99)GPSGEEGKR.G	35.54	3543.7	39	886.929	0.00032353	1	3	0	1	Falcon	1	0.00032353
447	P02467	R.GAP(+15.99)GN(+.98)P(+15.99)GPSGALGAP(+15.99)GPHGQVGP(+15.99)SGKPGNR.G	23.18	2709.29	30	904.102	0.000321731	1	3	0	1	Falcon	1	0.000321731
448	P02457	K.GSP(+15.99)GADGPIGAP(+15.99)GTPGPQGIAGQR.G	40.77	2146.04	24	1074.03	0.000317549	1	3	0	1	Falcon	1	0.000317549
449	Q6P4Z2	R.GAAGISGPK.G	10.87	756.413	9	379.214	0.000315424	1	3	0	1	Falcon	1	0.000315424
450	C0HJN6	R.AGVM(+15.99)GIH(sub P)GSR.G	13.78	999.492	10	500.754	0.000314285	1	3	0	1	SpermWhale	1	0.000314285
451	C0HJN8	K.GESGN(+.98)KGEPGSVGAQGPP(+15.99)GPSGEEGKR.T	24.19	2538.16	27	635.546	0.000314076	1	3	0	1	SpermWhale	1	0.000314076
452	Q01149	K.GESGN(+.98)KGEPGSVGAQGPP(+15.99)GPSGEEGKR.G	24.19	2538.16	27	635.546	0.000314076	1	3	0	1	SpermWhale	1	0.000314076
453	O46392	K.GESGN(+.98)KGEPGSAGAQ(+.98)GPPGPSGEEGKR.G	23.83	2495.12	27	624.788	0.000312761	1	3	0	1	Falcon	1	0.000312761
454	C0HLJ6	K.GELGPVGNT(-2.02)GPSGPAGPR.G	55.35	1616.79	18	809.403	0.000310713	1	3	0	1	Falcon	1	0.000310713
455	C0HJN8	R.GIVGEPGP(+15.99)AGSKGESGN(+.98)KGEPGSVGAQGPPGPSGEEGKR.T	35.55	3587.71	39	897.933	0.000308954	1	3	0	1	SpermWhale	1	0.000308954
456	Q01149	R.GLVGEPGP(+15.99)AGSKGESGN(+.98)KGEPGSVGAQGPPGPSGEEGKR.G	35.55	3587.71	39	897.933	0.000308954	1	3	0	1	SpermWhale	1	0.000308954
457	P02465	R.GEVGPAGPN(+.98)GFAGPAGAAGQPGAK(+21.98).G	44.6	2056.96	24	1029.48	0.000308139	1	3	0	1	SpermWhale	1	0.000308139
458	P02467	R.GAP(+15.99)GS(sub N)P(+15.99)GPSGALGAP(+15.99)GPHGQ(+.98)VGPSGKP(+15.99)GNR.G	35.13	2682.27	30	895.099	0.000307435	1	3	0	1	Falcon	1	0.000307435
459	C0HJP6	H.D(sub G)NRGEP(+15.99)GPVGH(sub S)VGPAGAF(sub V)GPR.G	38.81	2059	21	515.756	0.000306778	1	3	0	1	Swan	1	0.000306778
460	C0HJP8	R.G(+226.08)P(+15.99)NGEAGSTGPTGPPGIRGSR.G	38.56	2163.01	21	722.013	0.000304515	1	3	0	1	Falcon	1	0.000304515
461	P02459	R.GPP(+15.99)GPAGAP(+15.99)GPQGFQGNPGEP(+15.99)GEP(+15.99)GVSGPMGPR.G	48.75	3070.38	33	1024.47	0.000303501	1	4	0	1	Seal	1	0.000303501
462	P02467	R.GAP(+15.99)GS(sub N)P(+15.99)GPSGALGAP(+15.99)GPHGQVGPSGKP(+15.99)GN(+.98)RGD.P	16.39	2854.32	32	714.589	0.000303005	1	3	0	1	Falcon	1	0.000303005
463	P02454	A.S(sub A)GPP(+15.99)GATGFP(+15.99)GAAGR.V	10.85	1330.63	15	666.32	0.000302055	1	3	0	1	Cuvier	1	0.000302055
464	P86289	S.S(sub A)GPP(+15.99)GATGFP(+15.99)GAAGR.G	10.85	1330.63	15	666.32	0.000302055	1	3	0	1	Cuvier	1	0.000302055
465	Q9XSJ7	S.S(sub A)GPP(+15.99)GATGFP(+15.99)GAAGR.V	10.85	1330.63	15	666.32	0.000302055	1	3	0	1	Cuvier	1	0.000302055
466	Q9YIB4	A.S(sub A)GPP(+15.99)GATGFP(+15.99)GAAGR.L	10.85	1330.63	15	666.32	0.000302055	1	3	0	1	Cuvier	1	0.000302055
467	O46392	R.GFP(+15.99)GAP(+15.99)GNVGPAGKEGPMGLP(+15.99)GIDGRP(+15.99)GP(+15.99)IGPAGAR.G	54.06	3357.65	36	840.426	0.000301832	1	4	0	1	Seal	1	0.000301832
468	P02467	R.GPSGPP(+15.99)GT(sub P)DGNKGEP(+15.99)GNVGA(sub P)AGG(sub A)P(+15.99)GPAGP(+15.99)GGIP(+15.99)GER.G	24.37	3171.45	36	1058.15	0.00029908	1	3	0	1	Swan	1	0.00029908
469	P02465	R.GEAGPAGA(sub P)AGPAGS(sub P)R.G	14.36	1224.58	15	613.3	0.000296584	1	3	0	1	SpermWhale	1	0.000296584
470	Q91717	R.VGTPGP(+15.99)NGN(+.98)PGPP(+15.99)GPPGSAGK.E	32.67	1843.87	21	922.944	0.000293864	1	3	0	1	Cuvier	1	0.000293864
471	Q9XSJ7	R.VGPP(+15.99)GPSGNT(sub A)GPP(+15.99)GPD(sub P)GPAGK.E	21.68	1843.87	21	922.943	0.000293864	1	3	0	1	Cuvier	1	0.000293864
472	Q9XSJ7	R.GEP(+15.99)GPP(+15.99)GPAGAAGPAGN(+.98)P(+15.99)GT(sub A)DGQA(sub P)GAK.G	16.19	2304.03	27	769.016	0.000287831	1	3	0	1	SpermWhale	1	0.000287831
473	Q9XSJ7	R.GEP(+15.99)GPP(+15.99)GPAGAAGPAGNP(+15.99)GG(sub A)DGQPGAK.G	35.81	2285.03	27	1143.52	0.000285339	1	3	0	1	SpermWhale	1	0.000285339
474	P02467	R.GAP(+15.99)GN(+.98)P(+15.99)GPSGAV(sub L)GAPGPHGQVGPSGK.P	24.12	2239.06	26	747.363	0.000284803	1	3	0	1	Swan	1	0.000284803
475	P17139	R.GADGLP(+15.99)GLPGP(sub A)Q(+.98)GPR.G	37.06	1404.7	15	703.357	0.000280512	1	4	0	1	Seal	1	0.000280512
476	C0HJN5	R.GPPGP(+15.99)MGPP(+15.99)GIAGPPGESGR.E	38.05	1815.86	20	606.293	0.000278838	1	3	0	1	Cuvier	1	0.000278838
477	Q9XSJ7	R.GPPGP(+15.99)MGPP(+15.99)GLAGPPGESGR.E	38.05	1815.86	20	606.293	0.000278838	1	3	0	1	Cuvier	1	0.000278838
478	A8WR59	R.GPVGPPGFPGPK.G	11.7	1105.59	12	553.801	0.000276935	1	4	0	1	GreyWhale	1	0.000276935
479	C0HJP0	R.GP(+15.99)KGENGPVGPTGPVGS(sub A)AGPSGPN(+.98)GPP(+15.99)GPAGSR.G	34.87	2895.37	33	966.133	0.000274205	1	4	0	1	Seal	1	0.000274205
480	P02465	K.GP(+15.99)KGENGPVGPTGPVGS(sub A)AGPSGPN(+.98)GPP(+15.99)GPAGSR.G	34.87	2895.37	33	966.133	0.000274205	1	4	0	1	Seal	1	0.000274205
481	P02459	R.AGDP(+15.99)GLQGPAGPP(+15.99)GEK.G	23.2	1478.7	16	740.357	0.0002726	1	4	0	1	Seal	1	0.0002726
482	C0HJP5	R.GGP(+15.99)GSRGFP(+15.99)GSDGVAGP(+15.99)K.G	18.95	1646.76	18	549.929	0.000270616	1	4	0	1	Seal	1	0.000270616
483	P85154	R.GPSGDSGRPGEPGVM(+15.99)GPR.G	13.9	1724.79	18	575.938	0.000269803	1	3	0	1	Falcon	1	0.000269803
484	P85154	K.GEN(+.98)GPVGPTGPVGAAGPAGPNGP(+15.99)PGPAGSR.G	46.72	2565.22	30	856.082	0.000267029	1	3	0	1	SpermWhale	1	0.000267029
485	Q9XSJ7	R.GPP(+15.99)GSAGSPGKDGLN(+.98).G	15.58	1326.61	15	664.31	0.000265669	1	9	0	1	GreySeal	1	0.000265669
486	C0HJP0	R.GIVGEPGPAGSKGESGN(+.98)KGEP(+15.99)GAAGPQ(+.98)GPPGPSGEEGKR.G	27.68	3570.68	39	715.144	0.000263226	1	3	0	1	Swan	1	0.000263226
487	C0HJN6	R.GPP(+15.99)GAVGNP(+15.99)GVN(+.98)GAP(+15.99)GEAGRDGNP(+15.99)GSD.G	35.7	2437.04	27	1219.53	0.000261034	1	3	0	1	SpermWhale	1	0.000261034
488	P02467	R.GPSGPP(+15.99)GPDGNKGEPGNA(sub V)GPAGG(sub A)P(+15.99)GPAGPGGIP(+15.99)GER.G	29.87	3133.44	36	1045.49	0.000257889	1	3	0	1	Falcon	1	0.000257889
489	C0HJP6	K.HGNRGEP(+15.99)GPVGSVGP(+15.99)AGAVGPR.G	42.26	2056.02	22	686.346	0.000257824	1	3	0	1	SpermWhale	1	0.000257824
490	C0HJP6	K.HGNRGEPGP(+15.99)VGSVGP(+15.99)AGAVGPR.G	53.19	2056.02	22	686.346	0.000257824	1	3	0	1	SpermWhale	1	0.000257824
491	Q9XSJ7	R.GSEGPQGVRGEP(+15.99)GPP(+15.99)GPAGAAGP(+15.99)AGNP(+15.99)GT(sub A)DGQA(sub P)GAK.G	35.17	3186.46	36	1063.16	0.000257154	1	3	0	1	SpermWhale	1	0.000257154
492	P02467	K.G(+27.99)EIGPAGNVGPTGPAGPR.G	55.48	1630.81	18	816.41	0.00025696	1	3	0	1	Swan	1	0.00025696
493	P02467	R.AGVMGPAGNRGAN(sub S)GPVGAK.G	42.6	1679.85	19	840.927	0.000255137	1	3	0	1	Falcon	1	0.000255137
494	C0HJN5	R.GPP(+15.99)GSAGSPGKDGIN(+.98).G	15.58	1326.61	15	664.31	0.000254987	1	9	0	1	GreySeal	1	0.000254987
495	O46392	R.GTP(+15.99)GERGEVGP(+15.99)AGPN(+.98)GFAGPAGAAGQPGAK.G	38.07	2664.25	30	889.091	0.00024936	1	4	0	1	Seal	1	0.00024936
496	P28481	R.GPPGPVGPSGKDGSN(+.98)GIPGPIGPP(+15.99)GP(+15.99)R.G	44.43	2450.22	27	817.748	0.000249358	1	4	0	1	Seal	1	0.000249358
497	Q6P4Z2	R.GPPGPVGPSGKDGSN(+.98)GLPGPIGPP(+15.99)GP(+15.99)R.G	44.43	2450.22	27	817.748	0.000249358	1	4	0	1	Seal	1	0.000249358
498	C0HLJ2	K.GAP(+15.99)GPDGNN(+.98)GAQ(+.98)GPP(+15.99)GLQGVS(sub Q)GGK.G	32.85	2121.96	24	1061.99	0.000249197	1	3	0	1	SpermWhale	1	0.000249197
499	P02465	R.GAP(+15.99)GPDGNN(+.98)GAQ(+.98)GPP(+15.99)GLQGVS(sub Q)GGK.G	32.85	2121.96	24	1061.99	0.000249197	1	3	0	1	SpermWhale	1	0.000249197
500	C0HJN8	R.GIP(+15.99)GVAGSIGEPGPIGIAGPT(sub P)GAR.G	60.15	2116.13	24	1059.07	0.000248008	1	3	0	1	SpermWhale	1	0.000248008
501	P85154	R.AGVM(+15.99)GPPGSRGASGPAGVR.G	17.05	1695.85	19	566.287	0.000245185	1	3	0	1	Falcon	1	0.000245185
502	Q9XSJ7	R.GEP(+15.99)GPP(+15.99)GPAGAAGPAGNP(+15.99)GT(sub A)DGQA(sub P)GS(sub A)K.G	35.7	2319.04	27	1160.53	0.000243697	1	3	0	1	SpermWhale	1	0.000243697
503	Q9YIB4	K.GSPGSDGP(+15.99)AGAP(+15.99)GIPGPQGIAGQR.G	46.16	2132.02	24	1067.02	0.000243269	1	3	0	1	Swan	1	0.000243269
504	Q9XSJ7	R.GSEGPQGVRGEPGPPGPC(sub A)GAAGPAGNP(+15.99)GT(sub A)DGQA(sub P)GAK.G	29.11	3170.44	36	793.622	0.000241628	1	3	0	1	SpermWhale	1	0.000241628
505	Q28668	R.GYP(+15.99)GNAGPVGAAGAPGPQGS(+79.97)VGPTGK.H	48.65	2316.05	26	773.03	0.000241404	1	3	0	1	SpermWhale	1	0.000241404
506	P02459	K.GEVGPP(+15.99)GPAGTAGAR.G	20.07	1308.64	15	655.329	0.000239498	1	4	0	1	Seal	1	0.000239498
507	Q9XSJ7	D.GPAGAP(+15.99)GS(sub T)PGPQGIAGQ(+.98)R.G	40.5	1590.77	18	796.393	0.000239422	1	3	0	1	SpermWhale	1	0.000239422
508	P02465	R.GEVGPAGPN(+.98)GFAGS(sub P)AGAAGQ(+.98)P(+15.99)GAK.G	47	2041.93	24	1021.97	0.000239246	1	3	0	1	SpermWhale	1	0.000239246
509	C0HLJ2	K.GAP(+15.99)GPDGN(+.98)N(+.98)GAQGPP(+15.99)GLQGVS(sub Q)GGK.G	32.3	2121.96	24	708.325	0.0002373	1	3	0	1	SpermWhale	1	0.0002373
510	P02465	R.GAP(+15.99)GPDGN(+.98)N(+.98)GAQGPP(+15.99)GLQGVS(sub Q)GGK.G	32.3	2121.96	24	708.325	0.0002373	1	3	0	1	SpermWhale	1	0.0002373
511	C0HJP6	R.GEVGPAGPN(+.98)GFAGS(sub P)AGAAGQ(+.98)P(+15.99)GS(sub A)KGER.K	46.78	2400.09	27	801.042	0.00023589	1	3	0	1	SpermWhale	1	0.00023589
512	P02465	R.GEVGPAGPN(+.98)GFAGS(sub P)AGAAGQ(+.98)P(+15.99)GS(sub A)KGER.G	46.78	2400.09	27	801.042	0.00023589	1	3	0	1	SpermWhale	1	0.00023589
513	Q01149	R.TGETGASGP(+15.99)P(+15.99)GFVGEK.G	41.48	1521.69	16	761.853	0.000233969	1	3	0	1	SpermWhale	1	0.000233969
514	C0HLG8	R.GPSGPS(+42.01)GPPGKDGR.T	30.6	1306.63	14	654.326	0.00023315	1	3	0	1	Falcon	1	0.00023315
515	P02467	R.VGP(+15.99)P(+15.99)GPAGITGPP(+15.99)GPPGPAGKDGPQ(sub R).G	34.74	2222.1	25	741.709	0.000232805	1	3	0	1	Swan	1	0.000232805
516	P02465	R.GPP(+15.99)GASGAP(+15.99)GPQGFQGPPGEP(+15.99)GEP(+15.99)GQTGPAGS(sub A)R.G	37.89	3016.35	33	1006.46	0.000228736	1	3	0	1	Cuvier	1	0.000228736
517	P02467	N.VGPTGPAGPR.G	18.8	907.487	10	454.75	0.000228134	1	3	0	1	Swan	1	0.000228134
518	Q9YIB4	D.GPAGAP(+15.99)GS(sub I)PGPQGIAGQ(+.98)R.G	40.5	1590.77	18	796.393	0.000227769	1	3	0	1	SpermWhale	1	0.000227769
519	P02465	R.GTKGP(+15.99)KGEN(+.98)GPT(sub V)GPTGPVGAAGPSGPN(+.98)GPP(+15.99)GPAGSR.G	46.49	3168.51	36	1057.18	0.000227658	1	3	0	1	Cuvier	1	0.000227658
520	C0HLG9	K.QGPSGSP(sub S)GER.G	17.26	970.447	10	486.231	0.000223754	1	3	0	1	Falcon	1	0.000223754
521	P02457	K.NGDRGE(+57.02)TGPAGPAGPP(+15.99)GPAGAR.G	14.26	2030.95	22	677.992	0.000221613	1	3	0	1	Falcon	1	0.000221613
522	P02459	K.DGANGIP(+15.99)GPIGP(+15.99)P(+15.99)GPR.G	40.46	1518.74	16	760.377	0.000221194	1	4	0	1	Seal	1	0.000221194
523	P0C2W8	K.SGDRGETGPAGP(+15.99)AGPAGPAGVR(+14.02).G	17.43	1962.95	22	655.324	0.000221025	1	3	0	1	Cuvier	1	0.000221025
524	C0HJN8	K.GEPGSVGAQ(+15.00)GPPGPSGEEGKR.T	29.01	1963.92	21	655.652	0.000220345	1	3	0	1	SpermWhale	1	0.000220345
525	Q01149	K.GEPGSVGAQ(+15.00)GPPGPSGEEGKR.G	29.01	1963.92	21	655.652	0.000220345	1	3	0	1	SpermWhale	1	0.000220345
526	P08123	K.GP(+15.99)KGENGVVGPTGPVGAAGPAGPN(+.98)GPP(+15.99)GPAGSR.G	45.85	2865.4	33	956.136	0.000218848	1	3	0	1	SpermWhale	1	0.000218848
527	P02459	R.GFTGLQGLP(+15.99)GPPGPSGDQGASGPAGPSGPR.G	57.07	2688.29	30	1345.15	0.000218617	1	4	0	1	Seal	1	0.000218617
528	P02467	R.GAP(+15.99)GPEGNNGAQGPPGVTGN(+.98)Q(+.98)GAK.G	35.24	2148.97	24	1075.5	0.000217672	1	3	0	1	Falcon	1	0.000217672
529	C0HJP0	K.GESGN(+.98)KGEP(+15.99)GAAGPQ(+.98)GPPGPSGEEGK.R	16.83	2365.03	26	789.35	0.000217487	1	3	0	1	Swan	1	0.000217487
530	C0HJP0	R.GP(+15.99)KGEN(+.98)GPVGPTGPVGS(sub A)AGPSGPNGPP(+15.99)GPAGSR.G	27.58	2895.37	33	966.134	0.000215278	1	4	0	1	Seal	1	0.000215278
531	P02465	K.GP(+15.99)KGEN(+.98)GPVGPTGPVGS(sub A)AGPSGPNGPP(+15.99)GPAGSR.G	27.58	2895.37	33	966.134	0.000215278	1	4	0	1	Seal	1	0.000215278
532	C0HJP0	R.GPKGEN(+.98)GPT(sub V)GPTGPVGAAGPSGPN(+.98)GP(+15.99)PGPAGSR.G	14.5	2866.35	33	956.458	0.000214497	1	3	0	1	Cuvier	1	0.000214497
533	P02465	K.GPKGEN(+.98)GPT(sub V)GPTGPVGAAGPSGPN(+.98)GP(+15.99)PGPAGSR.G	14.5	2866.35	33	956.458	0.000214497	1	3	0	1	Cuvier	1	0.000214497
534	C0HJN8	R.GIVGEP(+15.99)GPAGSKGESGN(+.98)KGEPGSVGAQGP(+15.99)PGPSGEEGKR.T	14.7	3603.7	39	901.935	0.00021206	1	3	0	1	SpermWhale	1	0.00021206
535	Q01149	R.GLVGEP(+15.99)GPAGSKGESGN(+.98)KGEPGSVGAQGP(+15.99)PGPSGEEGKR.G	14.7	3603.7	39	901.935	0.00021206	1	3	0	1	SpermWhale	1	0.00021206
536	C0HJP1	R.G(+27.99)VPGPPGAAGPAGK.D	41.45	1159.6	14	580.806	0.000209896	1	3	0	1	Cuvier	1	0.000209896
537	P04258	R.G(+127.06)GAGPPGPEGGK.G	33.86	1106.54	12	554.28	0.000209264	1	3	0	1	SpermWhale	1	0.000209264
538	P02459	K.DGANGIP(+15.99)GPIGP(+15.99)PGPR.G	33.5	1502.75	16	501.926	0.000208507	1	3	0	1	Swan	1	0.000208507
539	C0HJN4	R.TGPP(+15.99)GPSGITGPP(+15.99)GPP(+15.99)GAAGKEGIRGPR.G	29.21	2582.32	28	646.587	0.0002064	1	4	0	1	Seal	1	0.0002064
540	O46392	R.TGPP(+15.99)GPSGITGPP(+15.99)GPP(+15.99)GAAGKEGLRGPR.G	29.21	2582.32	28	646.587	0.0002064	1	4	0	1	Seal	1	0.0002064
541	P02467	K.GEIGPAGNVGPS(sub T)GP(+15.99)AGPR.G	25.02	1604.79	18	803.403	0.00020576	1	3	0	1	Falcon	1	0.00020576
542	O46392	R.TGETGY(sub A)SGPPGFTGEK.G	23.17	1583.71	16	792.865	0.000205512	1	4	0	1	Seal	1	0.000205512
543	C0HJN4	R.GPSGPP(+15.99)GPDGNM(sub K)GEPGVVGAPGTAGPSGPSGV(sub I)PGER.G	47.64	3167.46	36	1056.82	0.000204961	1	3	0	1	Falcon	1	0.000204961
544	P02457	R.GFP(+15.99)GADGIAGP(+15.99)KGPP(+15.99)GER.G	49.59	1726.83	18	576.615	0.000201491	1	3	0	1	Falcon	1	0.000201491
545	O46392	K.GVGLGPGP(+15.99)M(+15.99)GLM(+15.99)GPR.G	55.32	1442.7	15	722.358	0.000199178	1	3	0	1	SpermWhale	1	0.000199178
546	P02459	K.AGEKGLP(+31.99)GAP(+15.99)GLR.G	20.64	1269.67	13	424.23	0.000198682	1	4	0	1	Seal	1	0.000198682
547	P02467	R.AGVMGPAGNRGP(sub A)SGPVGAK.G	20.5	1678.86	19	560.628	0.000198576	1	3	0	1	Falcon	1	0.000198576
548	Q9XSJ7	R.EGSPGAEGSPGRD(+43.99)GSP(+15.99)GPK.G	8.23	1797.78	19	600.267	0.000195798	1	4	0	1	GreyWhale	1	0.000195798
549	P02467	D.GRN(+.98)GLP(+15.99)GPIGPAGVR.G	26.3	1433.77	15	478.932	0.000195217	1	3	0	1	Falcon	1	0.000195217
550	O46392	K.GEIGPVGN(+.98)P(+15.99)GPAGPAGS(sub P)R.G	52.52	1605.77	18	803.892	0.000193788	1	3	0	1	SpermWhale	1	0.000193788
551	P02465	K.GELGPVGN(+.98)P(+15.99)GPAGPAGS(sub P)R.G	52.52	1605.77	18	803.892	0.000193788	1	3	0	1	SpermWhale	1	0.000193788
552	C0HJN5	A.GAN(+.98)GC(sub A)PGIAGAP(+15.99)GFP(+15.99)GAR.G	15.72	1601.73	18	534.92	0.000193596	1	3	0	1	Cuvier	1	0.000193596
553	Q9XSJ7	K.GAN(+.98)GC(sub A)PGIAGAP(+15.99)GFP(+15.99)GAR.G	15.72	1601.73	18	534.92	0.000193596	1	3	0	1	Cuvier	1	0.000193596
554	Q9XSJ7	R.GN(+.98)DGATGAAGPP(+15.99)GS(sub P)TGPAGPP(+15.99)GFP(+15.99)GAVGS(sub A)KGEAGP(+15.99)QGAR.G	41.62	3393.55	39	1132.19	0.000192888	1	3	0	1	Cuvier	1	0.000192888
555	P02467	P.VGPAGAFGPR.G	37.33	927.493	10	464.753	0.000192401	1	3	0	1	Swan	1	0.000192401
556	P02459	K.QGAPGASGDRGPP(+15.99)GPVGPP(+15.99)GLTGPAGEP(+15.99)GR.E	36.54	2710.31	30	904.444	0.000192263	1	4	0	1	Seal	1	0.000192263
557	P02467	V.AGVP(+15.99)GGKGEK.G	19.41	914.482	10	458.25	0.000190504	1	3	0	1	Falcon	1	0.000190504
558	P02454	R.G(+42.01)E(+57.02)PGPSGLPGPPGER.G	47.55	1501.72	15	751.863	0.000189451	1	4	0	1	Seal	1	0.000189451
559	O46392	R.GIVGEP(+15.99)GPAGSKGESGNKGEPGSAGAQGP(+15.99)PGPSGEEGKR.G	15.73	3574.69	39	715.94	0.000189274	1	3	0	1	Cuvier	1	0.000189274
560	C0HJP1	R.GVP(+15.99)GPP(+15.99)GAAGPAGKDGEAGAQ(+.98)GPP(+15.99)GPAGPAGER.G	36.27	2852.33	33	951.787	0.000189104	1	3	0	1	SpermWhale	1	0.000189104
561	P85154	K.GP(+15.99)KGEN(+.98)GPVGPTGPVGAAGPAGPNGP(+15.99)PGPAGSR.G	45.15	2863.38	33	955.471	0.000188748	1	3	0	1	SpermWhale	1	0.000188748
562	Q9XSJ7	G.PV(sub A)GAP(+15.99)GTP(+15.99)GPQGIAGQR.G	33.66	1590.81	17	796.412	0.000188337	1	3	0	1	Swan	1	0.000188337
563	P02457	R.G(+42.01)ETGP(+15.99)AGPAGPP(+15.99)GPAGAR.G	15.29	1589.74	18	795.881	0.000187055	1	3	0	1	Falcon	1	0.000187055
564	P86289	R.G(+42.01)ETGP(+15.99)AGPAGPP(+15.99)GPAGAR	15.29	1589.74	18	795.881	0.000187055	1	3	0	1	Falcon	1	0.000187055
565	O46392	K.GESGNKGEPGSAGAQ(+.98)GPPGPSGEEGK.R	24.64	2338.03	26	780.35	0.000185062	1	3	0	1	Falcon	1	0.000185062
566	C0HJN7	R.GVVGIP(+15.99)GQRG.E	25.46	954.525	10	478.268	0.000183466	1	4	0	1	Seal	1	0.000183466
567	C0HJP1	R.GVVGIP(+15.99)GQRG.F	25.46	954.525	10	478.268	0.000183466	1	4	0	1	Seal	1	0.000183466
568	Q9XSJ7	R.GVVGLP(+15.99)GQRG.E	25.53	954.525	10	478.27	0.000183466	1	4	0	1	Seal	1	0.000183466
569	Q9XSJ7	K.GSPGADGPV(sub A)GAP(+15.99)GTP(+15.99)GPQGIAGQ(+.98)R.G	33.5	2133.01	24	1067.51	0.000182102	1	3	0	1	Swan	1	0.000182102
570	P02465	R.GEVGPT(sub A)GPN(+.98)GFAGPAGAAGQP(+15.99)GS(sub A)K.G	45.01	2096.98	24	1049.49	0.000179837	1	4	0	1	Seal	1	0.000179837
571	P02466	R.G(+42.01)PAGPSGPIGKDGRSGHPGPVGPAGVR.G	53.56	2475.27	27	619.824	0.000178968	1	3	0	1	Falcon	1	0.000178968
572	P0C2W8	K.S(-18.01)GDRGETGPAGPAGPAGPAGVR(+14.02).G	20.79	1928.95	22	643.991	0.000178743	1	3	0	1	Cuvier	1	0.000178743
573	P02467	R.NGLP(+15.99)GPIGPAGVR.G	36.64	1219.67	13	610.841	0.000178316	1	3	0	1	Falcon	1	0.000178316
574	P02467	P.GAAGPPGPPGPSGEEGKRGSNGEPGSAGPP(+15.99)GPAGLR.G	16.94	3191.53	36	1064.84	0.000178174	1	3	0	1	Falcon	1	0.000178174
575	Q6P4Z2	R.G(+27.99)LP(+15.99)GPQGPR.G	21.02	921.467	9	461.74	0.000177726	1	4	0	1	Seal	1	0.000177726
576	P02465	R.GEVGPT(sub A)GPN(+.98)GFAGPAGAAGQPGAK.G	47.94	2064.99	24	1033.5	0.000177192	1	4	0	1	Seal	1	0.000177192
577	C0HLH3	P.AGEVGPP(+15.99)GPP(+15.99)GPSGEK.G	14.48	1463.69	16	732.851	0.000173611	1	3	0	1	Cuvier	1	0.000173611
578	C0HLJ9	G.N(+.98)DH(sub G)AAGAAGPP(+15.99)GPTGPAGPP(+15.99)GFP(+15.99)GAA(sub V)GAK.G	42.92	2513.16	29	1257.58	0.000172334	1	3	0	1	Falcon	1	0.000172334
579	P02453	R.GFP(+15.99)GLP(+15.99)GPSGEPGKQGPSGASGERGPPGPM(+15.99)GPPGLAGPPGESGR.E	53.43	4035.91	44	1009.99	0.000170407	1	4	0	1	Seal	1	0.000170407
580	C0HJP6	K.GED(sub S)GNKGEPGSAGPA(sub Q)GPP(+15.99)GPSGEEGKR.G	12.06	2506.13	27	836.385	0.000169196	1	3	0	1	Falcon	1	0.000169196
581	P02467	K.GETGPTGAIGPV(sub I)GASGP(+15.99)P(+15.99)GPA(sub V)GAAGPAGPR.G	47.95	2512.23	30	838.418	0.000168484	1	3	0	1	Swan	1	0.000168484
582	P85154	R.GEVGPAGPN(+.98)GFAGP(+31.99)AGAAGQAGAKGER.G	27.69	2383.12	27	795.38	0.000167491	1	3	0	1	SpermWhale	1	0.000167491
583	P02454	R.G(+27.99)ETGPAGPAGPIGPAGAR.G	51.99	1559.77	18	780.892	0.000167214	1	3	0	1	Cuvier	1	0.000167214
584	C0HJN4	K.GPSGEPGTAGPP(+15.99)GSPGPQGIIGAP(+15.99)GIIGIP(+15.99)GSR.G	61.06	2952.49	33	985.174	0.000166074	1	3	0	1	Swan	1	0.000166074
585	P02467	R.NGLP(+15.99)GPIGPAGA(sub V)R.G	40.86	1191.64	13	596.826	0.000165593	1	3	0	1	Swan	1	0.000165593
586	P02459	R.V(+42.01)GPPGSNGNPGPP(+15.99)GPPGPSGK.D	25.33	1880.9	21	627.97	0.000163421	1	3	0	1	SpermWhale	1	0.000163421
587	P08123	E.TGP(+15.99)Y(sub S)GPVGPAGAF(sub V)GPR.G	49.35	1515.75	16	758.886	0.000162831	1	3	0	1	Swan	1	0.000162831
588	P02459	R.GIVGLP(+15.99)GQ(+.98)RGER.G	24.77	1254.67	12	419.23	0.000162135	1	4	0	1	Seal	1	0.000162135
589	P02454	K.GSPGAD(+28.03)GPAGSPGTPGPQGIAGQR.G	36.52	2116.03	24	1059.02	0.000162118	1	3	0	1	Swan	1	0.000162118
590	Q9XSJ7	R.GEP(+15.99)GPP(+15.99)GPAGAAGPAGN(+.98)PGADGQ(+.98)PGAK.G	24.89	2285.02	27	1143.52	0.000160644	1	3	0	1	SpermWhale	1	0.000160644
591	Q9XSJ7	R.GSEGPQGVRGEP(+15.99)GPP(+15.99)GPAGAAGPAGNP(+15.99)GG(sub A)DGQPGAK.G	27.81	3152.45	36	1051.82	0.000159965	1	3	0	1	SpermWhale	1	0.000159965
592	P02467	R.AGVM(+15.99)GPAGN(+.98)R.G	11.92	945.434	10	473.725	0.00015765	1	3	0	1	Swan	1	0.00015765
593	Q6P4Z2	R.GDK(+15.99)GEAGEAGER.G	12.74	1190.52	12	397.846	0.000157235	1	4	0	1	Seal	1	0.000157235
594	P02467	K.GP(+15.99)KGETGPTGAIGPV(sub I)GASGPP(+15.99)GPA(sub V)GAAGP(+15.99)AGPR.G	47.82	2810.39	33	937.806	0.000155285	1	3	0	1	Swan	1	0.000155285
595	Q28668	R.SGHP(+31.99)GTVGPAGLR.G	36.13	1236.62	13	619.316	0.00015354	1	3	0	1	SpermWhale	1	0.00015354
596	C0HLH3	P.AGEVGPP(+15.99)GPPGPA(sub S)GEK.G	18.64	1431.7	16	716.859	0.00015055	1	3	0	1	Cuvier	1	0.00015055
597	C0HLI1	D.AGPSGA(sub P)AGPTGP(+15.99)PGPIGNVGAP(+15.99)GPK.G	56.08	2112.06	25	705.026	0.000149454	1	3	0	1	SpermWhale	1	0.000149454
598	C0HJN7	K.S(-18.01)GDRGETGPAGPAGPIGPVGAR.G	37.53	1956.98	22	653.333	0.00014921	1	3	0	1	SpermWhale	1	0.00014921
599	P85154	R.GSP(+15.99)GERGEVGPAGPN(+.98)GFAGP(+15.99)AGAAGQAGAK.G	36.95	2624.22	30	875.749	0.000148435	1	3	0	1	SpermWhale	1	0.000148435
600	P02454	K.GEP(+15.99)GPAGVQGPPGPAGE(+43.99)EGKR.G	19.45	2002.93	21	668.652	0.000148345	1	3	0	1	Falcon	1	0.000148345
601	C0HJN4	R.SGHPGAVGPAGVRVS(+87.05)	61.18	1433.76	15	717.881	0.000148307	1	3	0	1	Falcon	1	0.000148307
602	P85154	K.GEPGAPGEN(+.98)GTPGQ(+.98)IGARGLP(+15.99)GERGR.V	16.85	2504.2	26	835.738	0.00014726	1	3	0	1	Falcon	1	0.00014726
603	P85154	R.GAP(+15.99)GAVGAP(+15.99)GPAGAD(sub T)GDRGEAGPAGSAGPAGS(sub P)R.G	38.6	2746.27	33	916.43	0.000146186	1	3	0	1	SpermWhale	1	0.000146186
604	P02459	R.SGETGPAGPP(+15.99)GNPGPP(+15.99)GPPGPPGPGIDMSAFAGLGQ(+.98)R.E	59.64	3380.57	37	1127.87	0.000144983	1	4	0	1	Seal	1	0.000144983
605	C0HJP6	R.GEVGPT(sub A)GPN(+.98)GFAGPAGAAGQ(+.98)P(+15.99)GS(sub A)KGER.K	37.25	2440.13	27	814.384	0.000144011	1	4	0	1	Seal	1	0.000144011
606	P02465	R.GEVGPT(sub A)GPN(+.98)GFAGPAGAAGQ(+.98)P(+15.99)GS(sub A)KGER.G	37.25	2440.13	27	814.384	0.000144011	1	4	0	1	Seal	1	0.000144011
607	Q9XSJ7	D.GPAGAPGS(sub T)PGPQGIAGQR.G	32.17	1573.8	18	525.606	0.000143829	1	3	0	1	SpermWhale	1	0.000143829
608	C0HLH3	S.GDRGETGPGPAGP(+15.99)AGPAGARGP.A	12.8	1916.91	22	639.978	0.00014365	1	3	0	1	Falcon	1	0.00014365
609	P02457	K.GSPGADGPIGAP(+15.99)GTP(+15.99)GPQGIAGQ(+.98)R.G	40.37	2147.02	24	1074.52	0.000143255	1	3	0	1	Falcon	1	0.000143255
610	C0HJN8	R.GIVGEPGPAGSKGESGNKGEPGSVGAQ(+.98)GPP(+15.99)GPSGEEGK.R	40.6	3431.61	38	858.908	0.000141908	1	3	0	1	SpermWhale	1	0.000141908
611	Q01149	R.GLVGEPGPAGSKGESGNKGEPGSVGAQ(+.98)GPP(+15.99)GPSGEEGK.R	40.6	3431.61	38	858.908	0.000141908	1	3	0	1	SpermWhale	1	0.000141908
612	P02465	R.GPSGPQGIRGDKGEP(+15.99)GDKGP(+15.99)R.G	14.44	2093.02	21	524.265	0.000141739	1	3	0	1	SpermWhale	1	0.000141739
613	C0HJN7	F.SGIQGPP(+15.99)GPP(+15.99)GSPGEQGPSGASGPAGPR.G	43.46	2484.16	28	829.062	0.000141609	1	3	0	1	Swan	1	0.000141609
614	Q9XSJ7	F.SGLQGPP(+15.99)GPP(+15.99)GSPGEQGPSGASGPAGPR.G	43.46	2484.16	28	829.062	0.000141609	1	3	0	1	Swan	1	0.000141609
615	P02467	K.GPKA(sub G)ETGPTGAIGPIGASGPP(+15.99)GPA(sub V)GAAGP(+15.99)AGPR.G	45.47	2822.43	33	941.817	0.000140578	1	3	0	1	Falcon	1	0.000140578
616	P02467	N.GLP(+15.99)GPIGPAGVR.G	38.99	1105.62	12	553.82	0.000140031	1	3	0	1	Falcon	1	0.000140031
617	P13941	K.GEVGPAGSPGSN(+.98)GSPGQ(+.98)R.G	31.73	1611.71	18	806.871	0.000137906	1	3	0	1	Cuvier	1	0.000137906
618	P02465	R.GPAGPSGPS(sub A)GKD.G	14.55	1025.48	12	513.746	0.000137155	1	3	0	1	SpermWhale	1	0.000137155
619	C0HJN7	R.GEP(sub R)GFPGIP(+15.99)GPSGEPGK.Q	40.96	1594.76	17	798.395	0.000137009	1	4	0	1	Seal	1	0.000137009
620	C0HLI5	R.GEP(sub R)GFPGLP(+15.99)GPSGEPGK.G	40.96	1594.76	17	798.395	0.000137009	1	4	0	1	Seal	1	0.000137009
621	Q9XSJ7	R.GEP(sub R)GFPGLP(+15.99)GPSGEPGK.Q	40.96	1594.76	17	798.395	0.000137009	1	4	0	1	Seal	1	0.000137009
622	P02454	D.GPAGSPGS(sub T)P(+15.99)GPQGIAGQR.G	34.25	1605.79	18	536.268	0.000134694	1	3	0	1	SpermWhale	1	0.000134694
623	P05997	R.GDV(sub P)GSHGR.V	7.19	783.362	8	392.689	0.000134435	1	3	0	1	SpermWhale	1	0.000134435
624	C0HJN6	R.TGD(sub H)P(+15.99)GAVGPAGIR.G	28.77	1182.6	13	592.306	0.000133312	1	3	0	1	SpermWhale	1	0.000133312
625	C0HJN4	R.GIP(+15.99)GVAGH(sub A)T(sub V)GEPGPIGIAGPT(sub S)GAR.G	59.79	2154.12	24	719.042	0.000132926	1	3	0	1	SpermWhale	1	0.000132926
626	Q91717	R.GPP(+15.99)GPSGK(+42.01)PGDDGEAGKP(+15.99)GK.S	16.68	1877.88	20	939.945	0.000132463	1	4	0	1	Seal	1	0.000132463
627	Q9YIB4	K.DGVNGLP(+15.99)GPIGP(+15.99)PGPR.G	52.22	1530.78	16	511.271	0.000131868	1	3	0	1	Falcon	1	0.000131868
628	Q9XSJ7	R.GSEGPQGVRGEP(+15.99)GPP(+15.99)GPAGAS(sub A)GPAGNP(+15.99)GT(sub A)D.G	42.13	2674.19	30	1338.1	0.000130149	1	3	0	1	Cuvier	1	0.000130149
629	C0HLI1	R.GPPGD(sub S)AGTPGKDGLN(+.98)GLP(+15.99)GPIGP(+15.99)P(+15.99)GPR.G	37.65	2496.22	27	833.083	0.000129553	1	3	0	1	Cuvier	1	0.000129553
630	P02467	N.GLPGP(+15.99)IGPAGVR.G	37.51	1105.62	12	553.82	0.000126581	1	3	0	1	Falcon	1	0.000126581
631	P02465	R.GDS(sub G)GPPGATGFP(+15.99)GAAGR.T	21.74	1486.68	17	744.347	0.000125722	1	3	0	1	Cuvier	1	0.000125722
632	P02457	K.GSPGADGPIGAP(+15.99)GTPGPQGIAGQR.G	41.13	2130.05	24	1066.03	0.00012381	1	3	0	1	Falcon	1	0.00012381
633	P02457	R.GFP(+15.99)GADGIAGPKGPP(+15.99)GER.G	31.03	1710.83	18	571.284	0.000123097	1	3	0	1	Falcon	1	0.000123097
634	C0HLI2	R.GPSGPP(+15.99)GPDGNK(+42.01)GEPGVVGAPGTAGPGS(+79.97)GGLPGER.G	24.64	3173.44	35	794.366	0.000122336	1	3	0	1	Falcon	1	0.000122336
635	C0HJN4	P.GPIGIAGPT(sub S)GAR.G	33.97	1065.59	12	533.804	0.000122299	1	3	0	1	Cuvier	1	0.000122299
636	P02465	P.GPLGIAGPT(sub P)GAR.G	33.97	1065.59	12	533.804	0.000122299	1	3	0	1	Cuvier	1	0.000122299
637	C0HJP7	K.GDAGPAGA(sub P)AGPTGPP(+15.99)GPIGNVGAPGP(+15.99)K.G	44.34	2268.11	27	757.044	0.000120636	1	3	0	1	Cuvier	1	0.000120636
638	P02465	K.GEN(+.98)GPT(sub V)GPTGPVGAAGPSGPNGPP(+15.99)GPAGSR.G	39.11	2583.19	30	862.071	0.000120191	1	3	0	1	Cuvier	1	0.000120191
639	O46392	K.GEPGSAGAQ(+.98)GPPGPSGEEGKR.G	24.75	1921.88	21	641.633	0.000120045	1	3	0	1	Falcon	1	0.000120045
640	P02465	K.GENGPT(sub V)GPTGPVGAAGPSGPN(+.98)GPP(+15.99)GPAGSR.G	39.1	2583.19	30	1292.61	0.000119603	1	3	0	1	Cuvier	1	0.000119603
641	P02467	R.VGPP(+15.99)GPAGITGPP(+15.99)GPP(+15.99)GPAGKDGA(sub P)R.G	30.76	2224.12	25	742.381	0.000119101	1	3	0	1	Swan	1	0.000119101
642	P86289	R.GSD(sub A)GPP(+15.99)GATGFP(+15.99)GAAGR.G	22.03	1502.67	17	752.343	0.000119053	1	3	0	1	Cuvier	1	0.000119053
643	Q9XSJ7	R.GSD(sub A)GPP(+15.99)GATGFP(+15.99)GAAGR.V	22.03	1502.67	17	752.343	0.000119053	1	3	0	1	Cuvier	1	0.000119053
644	P02453	R.A(sub P)GEVGPP(+15.99)GPP(+15.99)GPAGEKG.A	22.32	1504.72	17	753.364	0.000118239	1	3	0	1	Cuvier	1	0.000118239
645	Q9XSJ7	R.A(sub P)GEVGPP(+15.99)GPP(+15.99)GPAGEKG.S	22.32	1504.72	17	753.364	0.000118239	1	3	0	1	Cuvier	1	0.000118239
646	C0HJP1	R.GP(+15.99)PGPMGP(+15.99)P(+15.99)GIAGPPGESGREGSPGAEGSPGR.D	30.69	2913.33	32	972.116	0.000117755	1	3	0	1	Falcon	1	0.000117755
647	Q9XSJ7	R.GP(+15.99)PGPMGP(+15.99)P(+15.99)GLAGPPGESGREGSPGAEGSPGR.D	30.69	2913.33	32	972.116	0.000117755	1	3	0	1	Falcon	1	0.000117755
648	P02467	P.GPVQ(sub G)PVGPAGAFGPR.G	51.14	1405.75	15	469.589	0.000116327	1	3	0	1	Falcon	1	0.000116327
649	O46392	R.GIVGEPGPAGSKGESGNKGEPGSAGAQ(+.98)GPPGPSGEEGK.R	37.5	3387.58	38	847.902	0.000115134	1	3	0	1	Falcon	1	0.000115134
650	C0HLI8	R.V(+42.01)GAP(+15.99)GPAGSR(+14.02).G	28.23	939.477	10	470.745	0.000114631	1	3	0	1	Cuvier	1	0.000114631
651	P02467	R.GLVGEPGPAGAKGE(+21.98)SGNKGEPGAAGPPGPP(+15.99)GPSGEEGK.R	40.07	3387.59	38	847.903	0.000113658	1	3	0	1	Falcon	1	0.000113658
652	Q9XSJ7	K.GDAGPAGPKGEPGSP(+15.99)GEN(+.98)GAP(+15.99)GQMGP(+15.99)R.G	29.47	2493.08	27	832.033	0.000113101	1	3	0	1	SpermWhale	1	0.000113101
653	P02454	P.V(sub A)GSPGTP(+15.99)GPQGIAGQR.G	18.67	1493.76	16	747.888	0.000112648	1	3	0	1	Swan	1	0.000112648
654	P05997	K.EGNT(sub P)GPLGPIGP(+15.99)P(+15.99)GVR.G	42.42	1548.79	16	775.401	0.000111963	1	3	0	1	Cuvier	1	0.000111963
655	P02454	K.GDTGPAGPK(+42.01)GEPGSPGEN(+.98)GAP(+15.99)GQMGPR.G	27.8	2533.11	27	845.378	0.000111726	1	3	0	1	Swan	1	0.000111726
656	P85154	R.GEVGPAGPNGFAGPAGAAGQAGAK(+14.96).G	47.35	2022.94	24	1012.48	0.000111469	1	3	0	1	SpermWhale	1	0.000111469
657	O46392	D.GNN(+.98)GAQGPP(+15.99)GPQGVS(sub Q)GGK.G	20.09	1594.73	18	798.375	0.00011067	1	3	0	1	Cuvier	1	0.00011067
658	O46392	R.GEAGP(+15.99)AGPAGPAGP(+15.99)RGTP(+15.99)GER.G	27.81	1905.89	21	953.949	0.000109091	1	3	0	1	Falcon	1	0.000109091
659	P02467	K.GEP(+15.99)GAAGPP(+15.99)GPP(+15.99)GPSGEEGK.R	21.17	1791.79	20	896.902	0.000107395	1	3	0	1	Swan	1	0.000107395
660	Q9XSJ7	P.L(sub A)GAP(+15.99)GTP(+15.99)GPQGIAGQR.G	45.88	1507.77	16	754.894	0.000106416	1	3	0	1	Falcon	1	0.000106416
661	C0HJP6	K.HGN(+.98)RGEPGP(+15.99)VGSVGP(+15.99)AGAVGPR.G	47.3	2057	22	686.674	0.000103852	1	3	0	1	SpermWhale	1	0.000103852
662	O46392	R.GAP(+15.99)GPDGNP(sub N)GAQGPP(+15.99)GP(+15.99)QGVS(sub Q)GGK.G	28.62	2102.96	24	1052.49	0.000103108	1	3	0	1	SpermWhale	1	0.000103108
663	P02457	K.GSPGADGPIGAP(+15.99)GTP(+15.99)GPQ(+.98)GIAGQR.G	38.93	2147.02	24	1074.52	0.000102651	1	3	0	1	Falcon	1	0.000102651
664	P05997	R.V(+27.99)GDRGPAGPPGGPGDK(+14.02).G	26.87	1474.72	16	738.366	0.000102465	1	3	0	1	Swan	1	0.000102465
665	P02467	R.GAP(+15.99)GS(sub N)P(+15.99)GPSGALGAP(+15.99)GPHGQVGPSGKP(+15.99)GN.R	40.21	2525.19	29	842.737	0.000101397	1	3	0	1	Falcon	1	0.000101397
666	P85154	K.GPKGEN(+.98)GPVGPTGPVGAAGPAGPNGP(+15.99)PGPAGSR.G	35.06	2847.39	33	950.139	0.0001007	1	3	0	1	SpermWhale	1	0.0001007
667	P02466	R.A(sub G)Q(+.98)PGIAGS(sub A)LGEP(+15.99)GPLGIAGPT(sub P)GAR.G	64.55	2160.12	24	1081.07	9.96649e-05	1	3	0	1	SpermWhale	1	9.96649e-05
668	Q9YIB4	K.GSPGSDGPAGAPGIP(+15.99)GPQGIAGQR.G	36.52	2116.03	24	706.351	9.92596e-05	1	3	0	1	Swan	1	9.92596e-05
669	P02465	R.GPSGPQGIRGDKGEP(+15.99)GDKGPR.G	8.42	2077.03	21	520.266	9.91662e-05	1	3	0	1	SpermWhale	1	9.91662e-05
670	C0HJP6	K.HGN(+.98)RGEP(+15.99)GPVGSVGP(+15.99)AGAVGPR.G	36.05	2057	22	686.675	9.88523e-05	1	3	0	1	SpermWhale	1	9.88523e-05
671	P02459	K.DGAN(+.98)GIP(+15.99)GPIGPP(+15.99)GPR.G	49.24	1503.73	16	752.874	9.80249e-05	1	4	0	1	Seal	1	9.80249e-05
672	P02467	R.VGP(+15.99)P(+15.99)GPAGITGPP(+15.99)GP(+15.99)PGPAGKDGPR.G	31.94	2266.13	25	756.384	9.76328e-05	1	3	0	1	Falcon	1	9.76328e-05
673	P02467	K.GP(+15.99)KGETGPTGAIGPV(sub I)GASGPP(+15.99)GPA(sub V)GAAGPAGPRGD.A	52.55	2966.45	35	989.824	9.7431e-05	1	3	0	1	Swan	1	9.7431e-05
674	C0HLH3	Q.GP(+15.99)SGPPGPKGNSGEPGY(sub A)PGGEP(+15.99)GPTGIQGPP(+15.99)GPAGEEGKR.G	15.8	3724.74	40	1242.58	9.64146e-05	1	3	0	1	SpermWhale	1	9.64146e-05
675	C0HLI1	K.GDG(sub A)GP(+15.99)SGPAGPTGPP(+15.99)GPIGNVGAP(+15.99)GP(+15.99)K.G	29.25	2328.1	27	777.043	9.59903e-05	1	3	0	1	Cuvier	1	9.59903e-05
676	P02454	R.EGSPGAEGS(-18.01)PGRDGAPGAK.G	22.53	1677.77	19	560.263	9.26309e-05	1	3	0	1	Falcon	1	9.26309e-05
677	C0HJN5	R.GSP(+15.99)GPAGP(+15.99)KGSP(+15.99)GEAGRPGEE(sub A)GIPGAK.G	31.05	2461.18	27	616.303	9.19493e-05	1	3	0	1	Falcon	1	9.19493e-05
678	Q9XSJ7	R.GSP(+15.99)GPAGP(+15.99)KGSP(+15.99)GEAGRPGEE(sub A)GLPGAK.G	31.05	2461.18	27	616.303	9.19493e-05	1	3	0	1	Falcon	1	9.19493e-05
679	P20908	K.GSPGPVGFPGDPGPPGEPGPAGQ(+204.00)DGPPGDK.G	23.93	2897.23	30	966.761	8.90407e-05	1	3	0	1	Swan	1	8.90407e-05
680	P02454	R.GPP(+15.99)GPM(+15.99)GP(+15.99)PGLAGPPGESGREGSPGAEGSPGRDGAPGAK.G	22.19	3509.62	39	878.414	8.88994e-05	1	3	0	1	Falcon	1	8.88994e-05
681	Q9XSJ7	R.GD(sub A)PGDRGEP(+15.99)GPP(+15.99)GPAGFAGPP(+15.99)GADGQP(+15.99)GAK.G	37.57	2746.22	30	1374.12	8.86366e-05	1	3	0	1	Swan	1	8.86366e-05
682	Q9YIB4	K.GE(+43.99)PGPAGVQ(+.98)GPPGPSGEEGKR.G	29.01	2003.92	21	1002.97	8.83062e-05	1	3	0	1	Falcon	1	8.83062e-05
683	C0HJN7	K.G(+27.99)DRGETGPAGPP(+15.99)GAPGAPGAPGPVGPAGK.S	54.44	2492.2	29	831.743	8.81665e-05	1	3	0	1	Cuvier	1	8.81665e-05
684	C0HJP5	R.G(+27.99)DRGETGPAGPP(+15.99)GAPGAPGAPGPVGPAGK.S	54.44	2492.2	29	831.743	8.81665e-05	1	3	0	1	Cuvier	1	8.81665e-05
685	Q9XSJ7	K.G(+27.99)DRGETGPAGPP(+15.99)GAPGAPGAPGPVGPAGK.N	54.44	2492.2	29	831.743	8.81665e-05	1	3	0	1	Cuvier	1	8.81665e-05
686	C0HJN4	R.T(sub G)M(sub I)P(+15.99)GSP(+15.99)GNA(sub V)GPAGK.E	26.05	1272.58	14	637.294	8.79709e-05	1	3	0	1	SpermWhale	1	8.79709e-05
687	P02467	R.GPSGPVGSP(+15.99)GPN(+.98)GAP(+15.99)GEAGRDGNPGN(+.98)DGP(+15.99)PGR.D	17.35	2900.26	32	967.762	8.79368e-05	1	3	0	1	Swan	1	8.79368e-05
688	P02467	R.GEP(+15.99)GNIGFP(+15.99)GP(+15.99)KGPTGEPGK.P	26.73	1939.93	20	647.65	8.77414e-05	1	3	0	1	Cuvier	1	8.77414e-05
689	C0HLI0	F.GVGA(sub L)GP(+15.99)GPM(+15.99)GLM(+15.99)GPR.G	33.85	1400.65	15	701.335	8.76737e-05	1	3	0	1	Cuvier	1	8.76737e-05
690	C0HLJ0	A.GVGA(sub L)GP(+15.99)GPM(+15.99)GLM(+15.99)GPR.G	33.85	1400.65	15	701.335	8.76737e-05	1	3	0	1	Cuvier	1	8.76737e-05
691	C0HLJ4	Q.GVGA(sub L)GP(+15.99)GPM(+15.99)GLM(+15.99)GPR.G	33.85	1400.65	15	701.335	8.76737e-05	1	3	0	1	Cuvier	1	8.76737e-05
692	C0HLJ6	Y.GVGA(sub L)GP(+15.99)GPM(+15.99)GLM(+15.99)GPR.G	33.85	1400.65	15	701.335	8.76737e-05	1	3	0	1	Cuvier	1	8.76737e-05
693	O46392	K.GVGA(sub L)GP(+15.99)GPM(+15.99)GLM(+15.99)GPR.G	33.85	1400.65	15	701.335	8.76737e-05	1	3	0	1	Cuvier	1	8.76737e-05
694	O46392	R.GPP(+15.99)GE(+21.98)SGAAGPSGPIGSR.G	20.18	1587.73	18	530.249	8.74338e-05	1	9	0	1	GreySeal	1	8.74338e-05
695	C0HLJ9	R.GNDGP(sub A)G(sub A)GAAGPP(+15.99)GS(sub P)TGPAGPP(+15.99)GFPGAVGAK.G	27.42	2503.17	30	1252.59	8.6203e-05	1	3	0	1	Cuvier	1	8.6203e-05
696	Q6P4Z2	R.VGPP(+15.99)GPNGNPGPS(-18.01)GAPGSAGK.E	40.95	1768.85	21	885.425	8.45935e-05	1	3	0	1	SpermWhale	1	8.45935e-05
697	C0HJN6	R.GPP(+15.99)GAVGNP(+15.99)GVN(+.98)GAPGEAGR.D	37.76	1762.82	20	882.418	8.43584e-05	1	3	0	1	SpermWhale	1	8.43584e-05
698	C0HJP8	R.GPP(+15.99)GAVGNP(+15.99)GVN(+.98)GAPGEAGR.H	37.76	1762.82	20	882.418	8.43584e-05	1	3	0	1	SpermWhale	1	8.43584e-05
699	P85154	R.GIVGEP(+15.99)GPAGSKGESGSKGEPGSAGPQGPPGPSGEEGKR.G	14.69	3557.7	39	712.547	8.37423e-05	1	3	0	1	Cuvier	1	8.37423e-05
700	Q01149	A.V(sub A)GPSGPAGPR.G	28.02	893.472	10	447.743	8.32238e-05	1	3	0	1	Falcon	1	8.32238e-05
701	P86289	G.SS(sub A)GPP(+15.99)GATGFP(+15.99)GAAGR.G	30.72	1417.66	16	709.836	8.31014e-05	1	3	0	1	Cuvier	1	8.31014e-05
702	Q9XSJ7	G.SS(sub A)GPP(+15.99)GATGFP(+15.99)GAAGR.V	30.72	1417.66	16	709.836	8.31014e-05	1	3	0	1	Cuvier	1	8.31014e-05
703	Q9YIB4	K.GEP(+15.99)GPAGVQ(+.98)GPPGPSGEEGKR.G	17.85	1975.92	21	988.97	8.29892e-05	1	3	0	1	Falcon	1	8.29892e-05
704	Q9XSJ7	R.GEP(+15.99)GPP(+15.99)GPAGAAGPAGNP(+15.99)GT(sub A)DGQS(sub P)GAK.G	20.45	2319.04	27	774.019	8.2464e-05	1	3	0	1	SpermWhale	1	8.2464e-05
705	P02467	P.SGPP(+15.99)GPDGNKGEP(+15.99)GNVGA(sub P)AGG(sub A)P(+15.99)GPAGPGGIP(+15.99)GER.G	22.53	2997.38	34	1000.14	8.17881e-05	1	3	0	1	Falcon	1	8.17881e-05
706	Q9XSJ7	K.D(+27.99)GEAGAQGPP(+15.99)GPAGPAGER.G	33.04	1733.76	19	867.888	8.1593e-05	1	3	0	1	Cuvier	1	8.1593e-05
707	C0HJN6	P.GPIGIAGPT(sub P)GAR.G	33.97	1065.59	12	533.804	8.12326e-05	1	3	0	1	Cuvier	1	8.12326e-05
708	C0HLH2	E.RGC(sub P)GEFGLP(+15.99)GPAGPR.G	41.76	1485.71	15	743.868	8.1047e-05	1	3	0	1	Cuvier	1	8.1047e-05
709	P02459	R.GQP(+15.99)GVMGFP(+15.99)GP(+15.99)K.G	31.56	1218.57	12	610.293	8.10076e-05	1	4	0	1	Seal	1	8.10076e-05
710	C0HLH1	E.E(sub P)GPTGLPGPGER.G	56.12	1165.57	12	583.794	8.01424e-05	1	3	0	1	SpermWhale	1	8.01424e-05
711	C0HJP6	K.GESGNK(+14.02)GEPGSAGPQ(+.98)GPP(+15.99)GPSGEEGKR.G	31.99	2550.16	27	851.06	7.85493e-05	1	3	0	1	SpermWhale	1	7.85493e-05
712	P02467	R.VGP(+15.99)P(+15.99)GPAGITGPP(+15.99)GPP(+15.99)GPN(sub A)GKDGPR.G	45.74	2309.14	25	770.721	7.71752e-05	1	3	0	1	Falcon	1	7.71752e-05
713	C0HJN6	I.PGVSGPW(sub V)GPPGN(+.98)GAAGIP(+15.99)GVAGAP(+15.99)GIP(+15.99)GPR.G	49.74	2665.32	30	889.447	7.6805e-05	1	3	0	1	Cuvier	1	7.6805e-05
714	P02465	E.PE(sub G)PAGAVGPAGAF(sub V)GPR.G	62.61	1449.74	16	725.878	7.64496e-05	1	3	0	1	Falcon	1	7.64496e-05
715	P02457	R.GFP(+15.99)GADGIAGPK(+43.99)GPPGER.G	47.83	1738.83	18	870.421	7.42597e-05	1	3	0	1	Falcon	1	7.42597e-05
716	C0HJP6	D.SGRP(+15.99)GEPGIM(+15.99)GPR.G	23.16	1341.65	13	448.222	7.42543e-05	1	3	0	1	SpermWhale	1	7.42543e-05
717	C0HJP5	R.GSAGPP(+15.99)GAT(+79.97)GFPGAAGRVGPPGPAGNAGPPGPPGPVGK.E	37.47	3280.58	38	1094.52	7.36506e-05	1	3	0	1	SpermWhale	1	7.36506e-05
718	C0HJP7	R.GSAGPP(+15.99)GAT(+79.97)GFPGAAGRVGPPGPAGNAGPPGPPGPVGK.K	37.47	3280.58	38	1094.52	7.36506e-05	1	3	0	1	SpermWhale	1	7.36506e-05
719	P85154	R.GASGPAGVRGP(+15.99)SGDSGRP(+15.99)GEP(+15.99)GVMGPR.G	25.9	2509.17	27	628.3	7.35558e-05	1	3	0	1	Swan	1	7.35558e-05
720	P02467	K.GEE(sub T)GPTGAIGPV(sub I)GASGPP(+15.99)GPA(sub V)GAAGPAGPR.G	59.36	2524.23	30	842.42	7.21819e-05	1	3	0	1	Swan	1	7.21819e-05
721	P86289	G.PAGPAGPP(+15.99)GPAGAR	19.98	1187.6	14	594.81	7.14281e-05	1	3	0	1	Swan	1	7.14281e-05
722	P02465	R.GPPGN(+.98)VGNP(+15.99)GVN(+.98)GAP(+15.99)GEAGR.D	31.1	1806.81	20	904.414	7.11768e-05	1	3	0	1	Cuvier	1	7.11768e-05
723	P02467	S.T(sub N)GEP(+15.99)GSAGPP(+15.99)GPAGLR.G	21.68	1451.7	16	726.854	7.07918e-05	1	3	0	1	Falcon	1	7.07918e-05
724	P02454	G.ETGPAGPAGPIGPAGAR.G	32.25	1474.75	17	738.384	7.02236e-05	1	3	0	1	Cuvier	1	7.02236e-05
725	P02467	R.GASGPVGAKGPN(+.98)GD.A	17.75	1183.55	14	592.781	6.97599e-05	1	3	0	1	Swan	1	6.97599e-05
726	O46392	R.GPPGAVGAP(+15.99)GVNGAP(+15.99)GEAGR.D	26.77	1718.83	20	860.422	6.86514e-05	1	4	0	1	Seal	1	6.86514e-05
727	C0HJP0	R.GIVGEP(+15.99)GPAGSKGESGN(+.98)KGEPGAAGPQ(+.98)GPPGPSGEEGKR.G	14.91	3570.68	39	715.143	6.78351e-05	1	3	0	1	Swan	1	6.78351e-05
728	P85154	K.GEP(+15.99)GAP(+15.99)GENGTPGQIGAR(+14.02).G	36.94	1709.8	18	855.902	6.76105e-05	1	3	0	1	SpermWhale	1	6.76105e-05
729	P02454	D.RGEE(sub T)GPAGPAGPIGPAGAR.G	34.33	1715.87	19	572.964	6.7495e-05	1	3	0	1	Cuvier	1	6.7495e-05
730	C0HJN6	K.AGEDGHP(+15.99)GKP(+15.99)GR.S	3.96	1208.55	12	605.284	6.74428e-05	1	3	0	1	Cuvier	1	6.74428e-05
731	C0HJP6	K.AGEDGHP(+15.99)GKP(+15.99)GR.E	3.96	1208.55	12	605.284	6.74428e-05	1	3	0	1	Cuvier	1	6.74428e-05
732	P02465	R.A(+42.01)GVMGPAGSR(+14.02).G	20.07	957.47	10	479.745	6.66252e-05	1	3	0	1	SpermWhale	1	6.66252e-05
733	C0HJN6	R.GPPGESGAAGPTGP(+15.99)IGNR.G	26.74	1606.77	18	804.394	6.62198e-05	1	3	0	1	SpermWhale	1	6.62198e-05
734	C0HJP6	R.GEVGPAGPN(+.98)GFAGPAGAAGQP(+15.99)GD(sub A)KGER.K	45.67	2437.13	27	1219.57	6.59449e-05	1	3	0	1	Cuvier	1	6.59449e-05
735	P02465	R.GEVGPAGPN(+.98)GFAGPAGAAGQP(+15.99)GD(sub A)KGER.G	45.67	2437.13	27	1219.57	6.59449e-05	1	3	0	1	Cuvier	1	6.59449e-05
736	C0HLG9	K.GD(sub S)PGADGPAGAP(+15.99)GTPGPQGV(sub I)SGQR.G	35.26	2117.97	24	1059.99	6.50347e-05	1	3	0	1	SpermWhale	1	6.50347e-05
737	C0HLJ7	G.GD(sub S)PGADGPAGAP(+15.99)GTPGPQGV(sub I)SGQR.G	35.26	2117.97	24	1059.99	6.50347e-05	1	3	0	1	SpermWhale	1	6.50347e-05
738	C0HJN5	R.GEQ(+.98)GPAGSP(+15.99)GFQGIPGPAGPPGEAGKPGEQGVPGDIGAPGPS(+79.97)GAR.G	54	4112.89	45	1371.97	6.35862e-05	1	4	0	1	Seal	1	6.35862e-05
739	Q9XSJ7	R.GEQ(+.98)GPAGSP(+15.99)GFQGLPGPAGPPGEAGKPGEQGVPGDLGAPGPS(+79.97)GAR.G	54	4112.89	45	1371.97	6.35862e-05	1	4	0	1	Seal	1	6.35862e-05
740	P02454	R.GEP(+15.99)GPP(+15.99)GPAGAS(sub A)GPAGN.P	18.93	1420.62	17	711.32	6.19151e-05	1	3	0	1	Cuvier	1	6.19151e-05
741	C0HLI1	F.P(+15.99)GADGIAGPK.G	30.85	897.456	10	449.735	6.14483e-05	1	3	0	1	Falcon	1	6.14483e-05
742	P02453	K.GM(sub A)PGADGPV(sub A)GAP(+15.99)GTP(+15.99)GPQGIAGQR.G	45.98	2176.03	24	1089.01	6.14049e-05	1	3	0	1	Swan	1	6.14049e-05
743	P02466	K.GPSGDP(+15.99)GKP(+15.99)GEKGHPGLAGAR.G	18.57	1972.97	21	494.251	5.88947e-05	1	3	0	1	SpermWhale	1	5.88947e-05
744	P02454	E.TGPAGPAGPIGPAGAR.G	28.28	1345.71	16	673.862	5.84166e-05	1	3	0	1	Cuvier	1	5.84166e-05
745	P08123	R.T(sub G)M(sub L)P(+15.99)GSP(+15.99)GNA(sub I)GPAGK.E	46.41	1272.58	14	637.294	5.80497e-05	1	3	0	1	SpermWhale	1	5.80497e-05
746	P85154	R.T(sub G)M(sub L)P(+15.99)GSP(+15.99)GNA(sub V)GPAGK.E	46.41	1272.58	14	637.294	5.80497e-05	1	3	0	1	SpermWhale	1	5.80497e-05
747	Q91717	R.G(+42.01)PPGPSGKP(+15.99)GDDGEAGKP(+15.99)GK.S	16.36	1877.88	20	470.476	5.79338e-05	1	4	0	1	Seal	1	5.79338e-05
748	P02467	N.RGDP(+15.99)GPVGA(sub P)VGPAGAFGPR.G	38.17	1749.89	19	584.304	5.78796e-05	1	3	0	1	Falcon	1	5.78796e-05
749	C0HJN6	K.EGPVGIPGIDGRPGPT(+42.01)GPAGAR.N	58.39	2069.07	22	1035.54	5.54869e-05	1	3	0	1	SpermWhale	1	5.54869e-05
750	C0HJP8	K.EGPVGIPGIDGRPGPT(+42.01)GPAGAR.G	58.39	2069.07	22	1035.54	5.54869e-05	1	3	0	1	SpermWhale	1	5.54869e-05
751	P02465	D.GRPGPIGPAGT(sub A)R.G	22.24	1134.63	12	379.216	5.51034e-05	1	3	0	1	SpermWhale	1	5.51034e-05
752	P02467	R.GAP(+15.99)GPEGNN(+.98)GAQGPP(+15.99)GVTGNQGS(sub A)K.G	16.33	2179.97	24	1090.99	5.50403e-05	1	3	0	1	Swan	1	5.50403e-05
753	P02467	K.GPKGETGPTGAIGPV(sub I)GASGPP(+15.99)GPA(sub V)GAAGP(+15.99)AGPR.G	36.89	2794.4	33	932.475	5.47331e-05	1	3	0	1	Swan	1	5.47331e-05
754	C0HJP2	R.TGP(+15.99)P(+15.99)GPSGIT(+79.97)GPPGPPGAAGK.R	25.72	1880.87	21	941.45	5.47002e-05	1	3	0	1	SpermWhale	1	5.47002e-05
755	C0HLH4	R.TGP(+15.99)P(+15.99)GPSGIT(+79.97)GPPGPPGAAGK.G	25.72	1880.87	21	941.45	5.47002e-05	1	3	0	1	SpermWhale	1	5.47002e-05
756	O46392	R.TGP(+15.99)P(+15.99)GPSGIT(+79.97)GPPGPPGAAGK.E	25.72	1880.87	21	941.45	5.47002e-05	1	3	0	1	SpermWhale	1	5.47002e-05
757	P02467	K.GEV(sub T)GPTGAIGPIGASGPP(+15.99)GPA(sub V)GAAGPAGPRGD.A	57.93	2680.32	32	1341.17	5.35646e-05	1	3	0	1	Falcon	1	5.35646e-05
758	O46392	K.G(+27.99)ESGNKGEPGSAGAQ(+.98)GPPGPSGEEGKR.G	26.6	2522.13	27	841.716	5.34586e-05	1	3	0	1	Falcon	1	5.34586e-05
759	C0HJN9	K.G(+43.01)ITGPIGPPGPAGAP(+15.99)GDKGETGPSGPAGPTGAR.R	41.89	2909.43	33	970.816	5.28763e-05	1	3	0	1	Cuvier	1	5.28763e-05
760	P02454	R.G(+43.01)LTGPIGPPGPAGAP(+15.99)GDKGETGPSGPAGPTGAR.G	41.89	2909.43	33	970.816	5.28763e-05	1	3	0	1	Cuvier	1	5.28763e-05
761	P02465	N.GPVGPTGPVGAAGPSGPN(+.98)GPPGPAGSR.G	53.38	2265.11	27	756.047	5.20774e-05	1	3	0	1	SpermWhale	1	5.20774e-05
762	P02467	R.GST(sub N)GEP(+15.99)GSAGP(+15.99)P(+15.99)GPAGLR.G	36.45	1611.75	18	806.882	5.18681e-05	1	3	0	1	Falcon	1	5.18681e-05
763	P86290	GST(sub N)GEP(+15.99)GSAGP(+15.99)P(+15.99)GPAGLR.G	36.45	1611.75	18	806.882	5.18681e-05	1	3	0	1	Falcon	1	5.18681e-05
764	C0HJN5	R.G(+27.99)PPGPM(+15.99)GPPGIAGPPGESGR.E	38.7	1827.86	20	914.938	5.18317e-05	1	3	0	1	Cuvier	1	5.18317e-05
765	Q9XSJ7	R.G(+27.99)PPGPM(+15.99)GPPGLAGPPGESGR.E	38.7	1827.86	20	914.938	5.18317e-05	1	3	0	1	Cuvier	1	5.18317e-05
766	P02467	R.GPPGP(+15.99)SGP(+15.99)PGK.D	21.38	978.477	11	490.246	5.1793e-05	1	3	0	1	Falcon	1	5.1793e-05
767	C0HJP6	E.PGPVGSVGPAGAF(sub V)GPR.G	53.78	1421.74	16	474.921	5.14433e-05	1	3	0	1	Falcon	1	5.14433e-05
768	P02465	D.SGRP(+15.99)GEPGLM(+15.99)GPR.G	23.16	1341.65	13	448.222	5.10953e-05	1	3	0	1	SpermWhale	1	5.10953e-05
769	P02465	R.GN(sub D)S(sub G)GPP(+15.99)GATGFP(+15.99)GAAGR.T	20.11	1501.69	17	751.85	5.10621e-05	1	3	0	1	Cuvier	1	5.10621e-05
770	Q9YIB4	R.G(+42.01)ETGPAGRSGEPGPAGPP(+15.99)GPSGEK(+42.01).G	31.15	2245.02	24	1123.52	5.03974e-05	1	3	0	1	Swan	1	5.03974e-05
771	C0HJP1	R.GVPGPPGAAGPAGKDGEAGAQ(+.98)GPPGPAGPAGER.G	38.67	2804.35	33	935.79	4.96113e-05	1	3	0	1	Cuvier	1	4.96113e-05
772	P85154	K.GEN(+.98)GPVGPTGPVGAAGPAGPN(+.98)GP(+15.99)PGPAGSRGD.G	49.79	2738.25	32	1370.14	4.91126e-05	1	3	0	1	SpermWhale	1	4.91126e-05
773	P02467	K.GPKGETGPTGAIGPV(sub I)GASGPP(+15.99)GPA(sub V)GAAGPAGPRGD.A	40.78	2950.45	35	984.493	4.90499e-05	1	3	0	1	Swan	1	4.90499e-05
774	Q9YIB4	R.GETGPAGPAGPAGPSGVR(+266.06)GAPGPAGAR.G	51.55	2534.19	27	634.552	4.83949e-05	1	3	0	1	Swan	1	4.83949e-05
775	P02454	R.GFSGLQGPP(+15.99)GSP(+15.99)GSP(+15.99)GEQ(+.98)GPSGASGPAGPR.G	52.99	2695.21	30	899.415	4.764e-05	1	3	0	1	Swan	1	4.764e-05
776	Q9JI03	K.GEPGEAGEPGLPGEGGPLGPK(+27.99).G	31.02	1928.91	21	965.465	4.72335e-05	1	3	0	1	Cuvier	1	4.72335e-05
777	C0HJP7	K.SGDRGETGPAGPAGPIGPTGAR(+54.01)GPAGPQGPR.G	47.26	2848.4	31	950.47	4.71319e-05	1	3	0	1	Cuvier	1	4.71319e-05
778	P02465	K.GETGLRGDV(sub I)GSH(sub P)GR.D	11.87	1396.68	14	466.571	4.64389e-05	1	3	0	1	SpermWhale	1	4.64389e-05
779	Q9XSJ7	D.GPV(sub A)GAP(+15.99)GTPGPQGIAGQ(+.98)R.G	31.43	1632.82	18	817.418	4.6356e-05	1	3	0	1	Swan	1	4.6356e-05
780	P02465	R.GPSGPQGIRGDK.G	15.86	1167.6	12	390.207	4.62044e-05	1	3	0	1	SpermWhale	1	4.62044e-05
781	Q9YIB4	G.SP(+15.99)GIAGAP(+15.99)GFP(+15.99)GAR.G	30.65	1301.64	14	651.826	4.61152e-05	1	3	0	1	Cuvier	1	4.61152e-05
782	P02459	R.AGDP(+15.99)GLQ(+.98)GPAGPPGEK.G	25.24	1463.69	16	732.852	4.58374e-05	1	3	0	1	SpermWhale	1	4.58374e-05
783	P02454	R.GEP(+15.99)GPSGLP(+15.99)GP(+15.99)PGER.G	24.05	1450.67	15	726.342	4.57124e-05	1	3	0	1	SpermWhale	1	4.57124e-05
784	C0HJP7	D.AGA(sub P)AGPAGPTGPP(+15.99)GPIGNVGAP(+15.99)GPK.G	19.5	2096.06	25	1049.04	4.5433e-05	1	3	0	1	Cuvier	1	4.5433e-05
785	P02454	R.TGDSGPAGPPGPP(+15.99)GPP(+15.99)GPPGPPSGGYDFSFLPQPP(+15.99)QEK.S	62.67	3684.7	38	922.184	4.49225e-05	1	3	0	1	SpermWhale	1	4.49225e-05
786	P02467	N.RGDP(+15.99)GPVGH(sub P)VGPAGAFGPR.G	24.53	1815.91	19	454.985	4.47837e-05	1	3	0	1	Swan	1	4.47837e-05
787	P02460	K.GEPGEDGP(+15.99)AGPDGPPGP(+15.99)QGLAGQR.G	39.01	2244	24	1123.01	4.46576e-05	1	4	0	1	Seal	1	4.46576e-05
788	P02454	P.AGSPGS(sub T)PGPQGIAGQR.G	13.95	1435.72	16	718.866	4.39927e-05	1	3	0	1	SpermWhale	1	4.39927e-05
789	P02454	G.PAGPAGPIGPAGAR.G	34.21	1187.64	14	594.827	4.38383e-05	1	3	0	1	Cuvier	1	4.38383e-05
790	C0HLH9	K.GDAGP(+15.99)AGP(+15.99)KQM(+15.99)GPR.G	21.49	1385.64	14	693.825	4.30228e-05	1	3	0	1	Cuvier	1	4.30228e-05
791	C0HJN3	K.DGINGIP(+15.99)GPIGPP(+15.99)GPR.T	59.66	1544.79	16	773.407	4.28095e-05	1	4	0	1	Seal	1	4.28095e-05
792	C0HJN7	K.DGINGIP(+15.99)GPIGPP(+15.99)GPR.G	59.66	1544.79	16	773.407	4.28095e-05	1	4	0	1	Seal	1	4.28095e-05
793	C0HJN9	K.DGINGIP(+15.99)GPIGPP(+15.99)GPR	59.66	1544.79	16	773.407	4.28095e-05	1	4	0	1	Seal	1	4.28095e-05
794	C0HLJ7	K.DGLNGLP(+15.99)GPIGPP(+15.99)GPR.T	59.66	1544.79	16	773.407	4.28095e-05	1	4	0	1	Seal	1	4.28095e-05
795	Q9XSJ7	K.DGLNGLP(+15.99)GPIGPP(+15.99)GPR.G	59.66	1544.79	16	773.407	4.28095e-05	1	4	0	1	Seal	1	4.28095e-05
796	P02467	N.N(+.98)GAQGPP(+15.99)GVTGNQGAK.G	20.99	1468.69	16	735.354	4.26901e-05	1	3	0	1	Swan	1	4.26901e-05
797	C0HJN7	K.SGDRGE(+21.98)TGPAGPAGPIGPVGAR.G	28.22	1996.97	22	666.663	4.2489e-05	1	3	0	1	SpermWhale	1	4.2489e-05
798	P02467	K.GPKGEV(sub T)GPTGAIGPIGASGPP(+15.99)GPA(sub V)GAAGP(+15.99)AGPR.G	44.04	2806.44	33	936.487	4.24695e-05	1	3	0	1	Falcon	1	4.24695e-05
799	P86289	E.TGPAGPAGPP(+15.99)GPAGAR	15.15	1345.67	16	673.844	4.23398e-05	1	3	0	1	Swan	1	4.23398e-05
800	C0HJP2	R.GIP(+15.99)GVSGSVGEP(+15.99)GPIGISGPPGAR(+14.02).G	60.18	2160.12	24	1081.07	4.21652e-05	1	3	0	1	SpermWhale	1	4.21652e-05
801	C0HJP6	K.GESGN(+.98)KGEPGSAGPA(sub Q)GPP(+15.99)GPSGEEGKR.G	25.66	2479.12	27	620.788	4.13453e-05	1	3	0	1	Falcon	1	4.13453e-05
802	Q9XSJ7	K.GSPGADGPAH(sub G)APGTP(+15.99)GPQGIAGQR.G	36.45	2168.04	24	723.681	4.1299e-05	1	3	0	1	Falcon	1	4.1299e-05
803	P85154	R.GAAGIP(+15.99)GGKGEKGETGLRGDTGH(sub N)TGR.D	21.17	2451.22	26	491.252	4.12626e-05	1	3	0	1	SpermWhale	1	4.12626e-05
804	C0HJN6	R.S(+42.01)GETGASGP(+15.99)PGFAGEK.T	37.53	1505.66	16	753.839	4.05088e-05	1	3	0	1	Cuvier	1	4.05088e-05
805	P02466	K.GP(+15.99)SGDP(+15.99)GKP(+15.99)GEKGHPGLAGAR.G	16.21	1988.97	21	498.249	4.03172e-05	1	3	0	1	SpermWhale	1	4.03172e-05
806	C0HLH9	R.GLTGPIGP(+15.99)PGPAGAAGDKGET(+79.97)GPSGPAGPTGAR.G	38.56	2920.37	33	731.095	3.98144e-05	1	3	0	1	SpermWhale	1	3.98144e-05
807	P85154	R.GEVGPAGPN(+.98)GFAGP(+15.99)AGAAGQ(+.98)AGAK.G	39.83	2025.94	24	1013.98	3.95623e-05	1	3	0	1	SpermWhale	1	3.95623e-05
808	Q01149	R.TGETGASGPPGFVGEK.G	49.17	1489.7	16	745.86	3.95179e-05	1	3	0	1	SpermWhale	1	3.95179e-05
809	P02457	R.GAPGPPGAVGAAGK.D	25.49	1105.59	14	553.802	3.93968e-05	1	3	0	1	Swan	1	3.93968e-05
810	P02457	K.GSPGADGPIGAPGTP(+15.99)GPQGIAGQR.G	40.78	2130.05	24	711.022	3.93206e-05	1	3	0	1	Falcon	1	3.93206e-05
811	P02467	P.KGETGPTGAIGPV(sub I)GASGPP(+15.99)GPA(sub V)GAAGPAGPR.G	39.01	2624.33	31	875.784	3.92581e-05	1	3	0	1	Swan	1	3.92581e-05
812	P02465	R.G(+27.99)AAGIP(+15.99)GGKGEK.G	20.54	1084.55	12	543.283	3.91665e-05	1	3	0	1	SpermWhale	1	3.91665e-05
813	Q9XSJ7	R.GNDGV(sub A)TGAAGPC(sub P)GPTGPAGPP(+15.99)GFPGAVGAK.G	42.68	2549.2	30	850.734	3.86735e-05	1	3	0	1	Cuvier	1	3.86735e-05
814	O42350	K.SGRP(+15.99)GER.G	4.76	773.378	7	387.696	3.86598e-05	1	3	0	1	SpermWhale	1	3.86598e-05
815	Q9XSJ7	D.T(sub G)PP(sub A)GAP(+15.99)GTP(+15.99)GPQGIAGQR.G	54.88	1689.84	18	845.93	3.8418e-05	1	3	0	1	Falcon	1	3.8418e-05
816	Q96P44	A.GFP(+15.99)GLP(+15.99)GP(+15.99)AGEPGR.H	20.96	1355.65	14	678.826	3.83623e-05	1	3	0	1	Cuvier	1	3.83623e-05
817	C0HJN3	R.GITGPIGPP(+15.99)GPAGAPGDK(+42.01)GESGPN(+.98)GPAGPTGAR.G	53.18	2922.41	33	975.145	3.83091e-05	1	3	0	1	Swan	1	3.83091e-05
818	P02467	K.GPTGEPGKH(sub P)GEK.G	7.63	1192.58	12	398.536	3.79171e-05	1	3	0	1	Cuvier	1	3.79171e-05
819	P02465	K.GPSGDPGKAGEK(+226.08)GHAGLAGAR(+14.02).G	38.75	2129.04	21	1065.52	3.72685e-05	1	3	0	1	Cuvier	1	3.72685e-05
820	P02467	R.VGPIGPAGNRGE(+43.99)PGNIGFP(+15.99)GPK.G	47.09	2147.08	22	716.7	3.69833e-05	1	3	0	1	Falcon	1	3.69833e-05
821	Q28668	R.GYP(+15.99)GN(+.98)AGPVGAAGAPGPQGS(+79.97)VGPTGK.H	30.5	2317.04	26	773.36	3.68839e-05	1	3	0	1	SpermWhale	1	3.68839e-05
822	C0HJP6	R.GEVGPAGPN(+.98)GFAGPAGAAGQ(+.98)P(+15.99)GE(sub A)KGER.K	20.96	2452.13	27	818.388	3.68176e-05	1	3	0	1	Cuvier	1	3.68176e-05
823	P02465	R.GEVGPAGPN(+.98)GFAGPAGAAGQ(+.98)P(+15.99)GE(sub A)KGER.G	20.96	2452.13	27	818.388	3.68176e-05	1	3	0	1	Cuvier	1	3.68176e-05
824	Q9XSJ7	R.GD(sub S)EGPQGVRGEP(+15.99)GPP(+15.99)GPAGAS(sub A)GPAGNP(+15.99)GT(sub A)DGQP(+15.99)GAK.G	27.92	3256.46	36	1086.5	3.64027e-05	1	3	0	1	Cuvier	1	3.64027e-05
825	C0HJN6	I.IGAP(+15.99)GFIGIP(+15.99)GSR.G	58.01	1272.68	13	637.349	3.60512e-05	1	3	0	1	Cuvier	1	3.60512e-05
826	C0HJP6	R.GPSGPPGPDGAKGEP(+15.99)GVVGAP(+15.99)GTAGPSGPSGIP(+15.99)GER.G	53.56	3167.51	36	1056.83	3.59998e-05	1	3	0	1	Cuvier	1	3.59998e-05
827	P02465	D.GSVGPVGPAGPIGSAGPP(+15.99)GFPGAP(+15.99)GP(+15.99)K.G	42.68	2329.17	27	777.399	3.59957e-05	1	3	0	1	Cuvier	1	3.59957e-05
828	P30754	R.GSQ(+.98)GPP(+15.99)GKDGQ(+.98)PGPSGRVGPR.G	14.99	2004.96	21	502.248	3.58036e-05	1	3	0	1	SpermWhale	1	3.58036e-05
829	P02454	R.GP(+15.99)PGPM(+15.99)GP(+15.99)PGLAGPPGESGREGSPGAEGSPGRDGAPGAK.G	27.82	3509.62	39	878.415	3.51059e-05	1	3	0	1	Falcon	1	3.51059e-05
830	P85154	R.TGETGASGPPGFAGEK(+42.01).G	38.95	1503.68	16	752.85	3.49419e-05	1	3	0	1	SpermWhale	1	3.49419e-05
831	P02466	R.G(+42.01)PAGPSGPIGKDGRSGHP(+15.99)GPVGPAGVR.G	53.91	2491.27	27	623.821	3.48465e-05	1	3	0	1	Falcon	1	3.48465e-05
832	P02457	R.G(+27.99)LTGPIGPPGPAGAPGDKGEAGPPGPAGPT(+79.97)GAR.G	26.19	2938.4	33	980.477	3.47586e-05	1	3	0	1	Cuvier	1	3.47586e-05
833	P02466	R.G(+42.01)PAGPSGPIGKDGRSGHPGP(+15.99)VGPAGVR.G	29.65	2491.27	27	623.821	3.42351e-05	1	3	0	1	Falcon	1	3.42351e-05
834	C0HJN6	R.S(+42.01)GETGASGPP(+15.99)GFAGEK.T	41.6	1505.66	16	753.84	3.3745e-05	1	3	0	1	Cuvier	1	3.3745e-05
835	C0HJN7	K.SGDRGE(+37.95)TGPAGPAGPIGPVGAR.G	48.99	2012.93	22	504.24	3.36147e-05	1	3	0	1	SpermWhale	1	3.36147e-05
836	P05997	P.Q(sub G)EVGFAGSP(+15.99)GAR.G	25	1190.57	12	596.291	3.34914e-05	1	3	0	1	SpermWhale	1	3.34914e-05
837	P0C2W8	K.GADGSPGKDGPR.G	14.6	1112.52	12	557.268	3.34016e-05	1	4	0	1	Seal	1	3.34016e-05
838	P02465	R.GG(sub A)TGPAGVR.G	11.27	770.403	9	386.21	3.30062e-05	1	3	0	1	Cuvier	1	3.30062e-05
839	C0HJN8	K.GEPGSVGAQ(+15.00)GPPGPSGEEGK.R	16.97	1807.82	20	904.918	3.29162e-05	1	3	0	1	SpermWhale	1	3.29162e-05
840	C0HJN7	R.GFPGSDGVAGPK(+42.01).G	41.73	1129.54	12	565.778	3.28384e-05	1	3	0	1	Falcon	1	3.28384e-05
841	P02465	L.LGAP(+15.99)GFLGLP(+15.99)GSR.G	41.02	1272.68	13	637.349	3.27736e-05	1	3	0	1	Cuvier	1	3.27736e-05
842	P02459	R.GLTGPIGPP(+15.99)GPAGAN(+.98).G	59.78	1291.64	15	646.828	3.15951e-05	1	4	0	1	Seal	1	3.15951e-05
843	P02454	R.GFSGLQGPPGSP(+15.99)GSP(+15.99)GEQGPSGASGPAGPR.G	55.46	2678.23	30	893.754	3.13543e-05	1	3	0	1	Swan	1	3.13543e-05
844	C0HJN3	K.DGPRGITGPIGPPGPAGAP(+15.99)GDK(+43.99).G	39.91	2043	22	511.758	3.12992e-05	1	3	0	1	Swan	1	3.12992e-05
845	P0C2W8	K.DGPRGLTGPIGPPGPAGAP(+15.99)GDK(+43.99).G	39.91	2043	22	511.758	3.12992e-05	1	3	0	1	Swan	1	3.12992e-05
846	C0HJP6	R.GEVGPV(sub A)GPN(+.98)GFAGPAGAAGQPGC(sub A)KGER.K	48.86	2437.14	27	1219.57	3.12414e-05	1	3	0	1	Cuvier	1	3.12414e-05
847	P02465	R.GEVGPV(sub A)GPN(+.98)GFAGPAGAAGQPGC(sub A)KGER.G	48.86	2437.14	27	1219.57	3.12414e-05	1	3	0	1	Cuvier	1	3.12414e-05
848	P02467	K.GPKGETGPV(sub T)GAIGPIGASGPP(+15.99)GPA(sub V)GAAGPAGPR.G	52.14	2790.44	33	698.618	3.06243e-05	1	3	0	1	Falcon	1	3.06243e-05
849	P08123	R.GPNGD(sub E)H(sub A)GSAGPP(+15.99)GPP(+15.99)GLR.G	53.61	1670.78	18	836.4	3.01546e-05	1	3	0	1	Cuvier	1	3.01546e-05
850	Q9YIB4	K.G(+27.99)AAGEPGK(+42.01)SGER.G	10.02	1184.54	12	593.279	2.97959e-05	1	3	0	1	Falcon	1	2.97959e-05
851	C0HJN7	R.GFD(sub S)GIQ(+.98)GPP(+15.99)GPPGSP(+15.99)GEQGPSGASGPAGPR.G	48.72	2717.23	30	906.754	2.93499e-05	1	3	0	1	Cuvier	1	2.93499e-05
852	Q9XSJ7	R.GFD(sub S)GLQ(+.98)GPP(+15.99)GPPGSP(+15.99)GEQGPSGASGPAGPR.G	48.72	2717.23	30	906.754	2.93499e-05	1	3	0	1	Cuvier	1	2.93499e-05
853	C0HJN7	F.SGIQGPP(+15.99)GPPGSPGEQGPSGASGPAGPR.G	45.6	2468.17	28	823.727	2.8887e-05	1	3	0	1	Swan	1	2.8887e-05
854	Q9XSJ7	F.SGLQGPP(+15.99)GPPGSPGEQGPSGASGPAGPR.G	45.6	2468.17	28	823.727	2.8887e-05	1	3	0	1	Swan	1	2.8887e-05
855	C0HJN6	R.DGNP(+15.99)GSDGPP(+15.99)GR.G	11.88	1156.47	12	579.244	2.75273e-05	1	3	0	1	SpermWhale	1	2.75273e-05
856	P85154	R.DGNP(+15.99)GSDGPP(+15.99)GR.D	11.88	1156.47	12	579.244	2.75273e-05	1	3	0	1	SpermWhale	1	2.75273e-05
857	P02454	G.D(sub E)P(sub T)GPAGPAGPIGPAGAR.G	27.29	1456.74	17	729.378	2.7472e-05	1	3	0	1	Cuvier	1	2.7472e-05
858	P08123	G.ENGH(sub V)VGPTGPVGAAGPAGPN(+.98)GPP(+15.99)GPAGSR.G	47.79	2548.21	29	1275.11	2.71398e-05	1	3	0	1	SpermWhale	1	2.71398e-05
859	P02467	P.VQ(sub G)PVGPAGAFGPR.G	42.14	1251.67	13	626.844	2.68367e-05	1	3	0	1	Falcon	1	2.68367e-05
860	Q9XSJ7	R.GPSGPQGPSGPP(+15.99)GP(+15.99)KGNSGEPGAP(+15.99)GNK.G	17.05	2429.12	27	810.712	2.67695e-05	1	3	0	1	SpermWhale	1	2.67695e-05
861	C0HLH2	R.W(sub G)P(+15.99)GEFGLP(+15.99)GP(+15.99)AGPR.G	55.34	1484.7	14	743.353	2.67617e-05	1	3	0	1	Cuvier	1	2.67617e-05
862	C0HLJ4	R.AK(+27.99)QGVGLGPGPMGLMGPR.G	58.54	1749.9	18	875.954	2.62597e-05	1	4	0	1	Seal	1	2.62597e-05
863	P85154	R.GEVGPAGPNGFAGP(+15.99)AGAAGQAGAK(+31.99)GER.G	33.16	2398.13	27	800.382	2.61004e-05	1	3	0	1	SpermWhale	1	2.61004e-05
864	P02454	R.GETGPAGP(+15.99)AGPIGPAGAR.G	25.41	1547.77	18	774.891	2.59894e-05	1	3	0	1	Cuvier	1	2.59894e-05
865	P02466	R.GQ(+.98)PGIAGALGE(+43.99)PGPLGIAGPPGAR.G	55.67	2154.11	24	719.047	2.50925e-05	1	4	0	1	Seal	1	2.50925e-05
866	P02467	D.GAP(+15.99)GFKGER.G	17.63	933.467	9	467.74	2.48244e-05	1	3	0	1	Falcon	1	2.48244e-05
867	C0HJN4	R.GPAGPSGP(+15.99)AGK(+43.01)DGR.S	22.16	1281.61	14	641.811	2.47443e-05	1	3	0	1	SpermWhale	1	2.47443e-05
868	O46392	R.GPAGPSGP(+15.99)AGK(+43.01)DGR.T	22.16	1281.61	14	641.811	2.47443e-05	1	3	0	1	SpermWhale	1	2.47443e-05
869	P02465	R.GPAGPSGP(+15.99)AGK(+43.01)DGR.I	22.16	1281.61	14	641.811	2.47443e-05	1	3	0	1	SpermWhale	1	2.47443e-05
870	Q17RW2	R.GPAGLDGSP(+15.99)GLVGGTGPPGFPGLR.G	59.8	2148.1	24	1075.07	2.46827e-05	1	3	0	1	SpermWhale	1	2.46827e-05
871	C0HLI0	S(+134.05)GGFDFGVGLGPGPMGLMGPR.G	62.55	2139	21	1070.52	2.46394e-05	1	4	0	1	Seal	1	2.46394e-05
872	P02454	K.N(+.98)GDRGE(+21.98)TGPAGPAGPIGPAGAR.G	36.69	1996.93	22	666.649	2.39176e-05	1	3	0	1	Cuvier	1	2.39176e-05
873	P02454	R.TGDSGPAGPPGP(+15.99)PGP(+15.99)PGPPGPPSGGYDFSFLPQP(+15.99)PQEK.S	62.55	3684.7	38	922.184	2.35829e-05	1	3	0	1	SpermWhale	1	2.35829e-05
874	C0HLI3	R.G(+42.01)ESGPAGPP(+15.99)GAP(+15.99)GAPGAPGPVGPAGK.S	49.09	2180.05	26	1091.03	2.31796e-05	1	3	0	1	Cuvier	1	2.31796e-05
875	C0HJP1	R.G(+27.99)VPGPPGAAGPAGKDGEAGAQGPPGPAGPAGER.G	26.02	2831.36	33	944.793	2.28101e-05	1	3	0	1	Cuvier	1	2.28101e-05
876	C0HJP6	R.GEVGPAGPN(+.98)GFAGS(sub P)AGAAGQ(+.98)P(+15.99)GAKGER.K	47.15	2384.1	27	795.707	2.2665e-05	1	3	0	1	SpermWhale	1	2.2665e-05
877	P02465	R.GEVGPAGPN(+.98)GFAGS(sub P)AGAAGQ(+.98)P(+15.99)GAKGER.G	47.15	2384.1	27	795.707	2.2665e-05	1	3	0	1	SpermWhale	1	2.2665e-05
878	C0HLI0	K.GPTGDPGK(+43.99)AGEK.G	6.79	1156.54	12	579.275	2.22768e-05	1	3	0	1	SpermWhale	1	2.22768e-05
879	P02458	R.SGETGPAGPP(+15.99)GNPGPPGPPGPPGPGIDMS(+79.97)AFAGLGPR.E	64.13	3412.55	37	1138.53	2.21914e-05	1	4	0	1	Seal	1	2.21914e-05
880	P04258	P.GPP(+15.99)GSAGTPGLQGMPGER.G	31.57	1680.79	18	841.405	2.19487e-05	1	3	0	1	SpermWhale	1	2.19487e-05
881	C0HJN6	R.DGNP(+15.99)GSDGP(+15.99)PGR.G	13.07	1156.47	12	579.245	2.17204e-05	1	3	0	1	SpermWhale	1	2.17204e-05
882	P85154	R.DGNP(+15.99)GSDGP(+15.99)PGR.D	13.07	1156.47	12	579.245	2.17204e-05	1	3	0	1	SpermWhale	1	2.17204e-05
883	P02467	K.GPD(sub S)GEAGAAGPPGTPGPQGM(sub I)LGAP(+15.99)GILGLP(+15.99)GSR.G	62.81	2940.44	33	981.162	2.16601e-05	1	3	0	1	Falcon	1	2.16601e-05
884	C0HJN8	G.SIGEP(+15.99)GPIGIAGPT(sub P)GAR.G	51.64	1564.82	17	783.418	2.1583e-05	1	3	0	1	SpermWhale	1	2.1583e-05
885	Q9XSJ7	K.N(+.98)GDRGE(+21.98)TGPAGPAGPIGPVGAR.G	42.05	2024.96	22	675.995	2.1255e-05	1	3	0	1	SpermWhale	1	2.1255e-05
886	C0HJN6	R.T(+27.99)GHPGAVGPAGIR.G	28.7	1216.63	13	609.324	2.05173e-05	1	3	0	1	SpermWhale	1	2.05173e-05
887	C0HLI1	R.GFP(+15.99)GAD(+21.98)GIAGPK.G	31.24	1123.53	12	562.771	2.0481e-05	1	3	0	1	Falcon	1	2.0481e-05
888	P02465	R.GSQGSQGPAGPP(+15.99)GPP(+15.99)GPPGPPGPSGGGYEFGFDGDFYR.A	57.46	3632.59	38	1211.86	1.99236e-05	1	3	0	1	Cuvier	1	1.99236e-05
889	Q9XSJ7	D.GSP(+15.99)GKDGVR.G	6.36	887.446	9	444.731	1.97571e-05	1	4	0	1	Seal	1	1.97571e-05
890	P85154	K.GENGPVGPTGPVGAAGPAGPNGP(+15.99)PGPAGSR.G	42.51	2564.24	30	855.753	1.97545e-05	1	3	0	1	SpermWhale	1	1.97545e-05
891	C0HLG9	R.GFSGLQ(+.98)GPAGPPGSPGEQGPSGASGPAGPR.G	55.82	2631.23	30	878.084	1.94093e-05	1	3	0	1	Swan	1	1.94093e-05
892	P02465	R.GAAGIP(+15.99)GGK(+27.99)GEK.G	23	1084.55	12	543.283	1.93666e-05	1	3	0	1	SpermWhale	1	1.93666e-05
893	P02459	R.G(+42.01)DKGEKGAPGP(+15.99)RGR.D	11.36	1438.73	14	480.58	1.92694e-05	1	3	0	1	Cuvier	1	1.92694e-05
894	P02467	K.GPTGEP(+15.99)GK.P	8.54	757.361	8	379.687	1.92535e-05	1	3	0	1	Cuvier	1	1.92535e-05
895	P02457	R.G(+27.99)SPGAVGPK.G	18.2	796.408	9	399.211	1.86125e-05	1	3	0	1	Falcon	1	1.86125e-05
896	P02467	G.NVGPTGPAGPR.G	20.84	1021.53	11	511.773	1.85039e-05	1	3	0	1	Swan	1	1.85039e-05
897	C0HLH2	K.GPAGD(-18.01)PGKGN(+.98)R.G	23.28	1007.48	11	504.747	1.84931e-05	1	3	0	1	Falcon	1	1.84931e-05
898	C0HLH3	K.G(+42.01)DRGEGPPGAP(+15.99)GAPGAP(+15.99)GPVGPAGK.S	33.31	2196.06	25	733.024	1.82675e-05	1	3	0	1	Cuvier	1	1.82675e-05
899	P02467	R.VGPP(+15.99)GPAGITGP(+15.99)PGPP(+15.99)GPAGK.D	37.38	1824.94	21	609.319	1.8265e-05	1	3	0	1	Swan	1	1.8265e-05
900	P02467	G.AIGPV(sub I)GASGPP(+15.99)GPA(sub V)GAAGPAGPR.G	53.14	1896.98	23	949.498	1.81269e-05	1	3	0	1	Swan	1	1.81269e-05
901	P02465	N.GFAGS(sub P)AGAAGQP(+15.99)GAK.G	23.85	1261.61	15	631.81	1.81145e-05	1	3	0	1	SpermWhale	1	1.81145e-05
902	C0HJN8	R.GFP(+31.99)GSP(+15.99)GNVGPAGK.G	14.62	1288.6	14	645.31	1.80581e-05	1	3	0	1	Cuvier	1	1.80581e-05
903	C0HJP6	R.GFP(+31.99)GSP(+15.99)GNVGPAGK.E	14.62	1288.6	14	645.31	1.80581e-05	1	3	0	1	Cuvier	1	1.80581e-05
904	O93484	K.G(+42.01)EQGPAGAPGFQGLP(+15.99)GP(+15.99)AGPAGEAGK.A	51.86	2348.1	26	1175.06	1.76714e-05	1	3	0	1	Swan	1	1.76714e-05
905	O42350	K.AGEDGHP(+15.99)GK.S	4.82	882.383	9	442.199	1.75259e-05	1	3	0	1	SpermWhale	1	1.75259e-05
906	Q6P4Z2	R.GDKGEAGEAGER.G	12.8	1174.52	12	392.514	1.71626e-05	1	4	0	1	Seal	1	1.71626e-05
907	P02461	K.GETGAPGLK(+149.03).G	14.97	977.464	9	489.736	1.71359e-05	1	3	0	1	Falcon	1	1.71359e-05
908	P02467	G.AIGPIGASGPP(+15.99)GPA(sub V)GAAGPAGPR.G	46.8	1911	23	956.505	1.7097e-05	1	3	0	1	Falcon	1	1.7097e-05
909	P02467	K.GPKGETGPV(sub T)GAIGPIGASGPP(+15.99)GPA(sub V)GAAGPAGPRGD.A	49.06	2962.49	35	988.505	1.70563e-05	1	3	0	1	Falcon	1	1.70563e-05
910	Q9XSJ7	K.GADGSPGK(+43.99)DGVR.G	16.27	1158.53	12	580.27	1.69125e-05	1	4	0	1	Seal	1	1.69125e-05
911	P02465	R.S(+42.01)GETGASGP(+15.99)PGFVGEK.G	41.84	1533.69	16	767.855	1.67366e-05	1	3	0	1	SpermWhale	1	1.67366e-05
912	C0HJN4	R.T(sub G)M(sub I)P(+15.99)GSP(+15.99)GN(+.98)VGPAGK.E	40.47	1301.59	14	651.802	1.66984e-05	1	3	0	1	Cuvier	1	1.66984e-05
913	P85154	R.T(sub G)M(sub L)P(+15.99)GSP(+15.99)GN(+.98)VGPAGK.E	40.47	1301.59	14	651.802	1.66984e-05	1	3	0	1	Cuvier	1	1.66984e-05
914	P85154	K.GEN(+.98)GPVGPTGPVGAAGPAGPN(+.98).G	56.86	1773.82	21	887.917	1.64528e-05	1	3	0	1	SpermWhale	1	1.64528e-05
915	P02465	R.G(+27.99)PAGPSGP(+15.99)AGK.D	27.44	938.446	11	470.23	1.5732e-05	1	3	0	1	SpermWhale	1	1.5732e-05
916	Q9XSJ7	D.GEAGKPGRP(+15.99)GERGP(+15.99)PGPQGAR.G	16.72	2059.03	21	515.765	1.57019e-05	1	4	0	1	Seal	1	1.57019e-05
917	C0HJN6	K.AGEDGHPGKPGRS(+79.97)GER.G	12.21	1685.73	16	843.867	1.45201e-05	1	4	0	1	Seal	1	1.45201e-05
918	P02458	D.MSAFAGLGPR.E	48.15	1005.51	10	503.76	1.42001e-05	1	4	0	1	Seal	1	1.42001e-05
919	P02467	D.QGPP(+15.99)GNN(+.98)GPAGPR.G	13.28	1234.57	13	618.293	1.39581e-05	1	3	0	1	Swan	1	1.39581e-05
920	Q96P44	R.GEP(+15.99)GIPGFP(+15.99)GNR.G	17.26	1228.58	12	615.294	1.38802e-05	1	3	0	1	Cuvier	1	1.38802e-05
921	P02467	G.PVGH(sub P)VGPAGAFGPR.G	22.91	1317.69	14	440.238	1.36792e-05	1	3	0	1	Swan	1	1.36792e-05
922	Q9YIB4	R.GLTGPIGPPGPSGAP(+15.99)GDKGEGGPSGPAGPTGAR.G	40.75	2838.39	33	947.138	1.34687e-05	1	3	0	1	SpermWhale	1	1.34687e-05
923	C0HJN8	R.GIVGEP(+15.99)GPAGSKGD(sub E)SGN.K	31.75	1513.7	17	757.858	1.33871e-05	1	3	0	1	SpermWhale	1	1.33871e-05
924	P02465	R.GLVGEP(+15.99)GPAGSKGD(sub E)SGN.K	31.75	1513.7	17	757.858	1.33871e-05	1	3	0	1	SpermWhale	1	1.33871e-05
925	P02467	K.GETGPTGAIGPV(sub I)GASGPPGPA(sub V)GAAGPAGPR.G	55	2480.24	30	827.755	1.33595e-05	1	3	0	1	Swan	1	1.33595e-05
926	C0HJN5	K.GEPGDAGAKGTGP(+15.99)PGPIGN(+.98)VGAPGP(+15.99)K.G	40.36	2287.11	26	763.374	1.29264e-05	1	3	0	1	SpermWhale	1	1.29264e-05
927	C0HJP6	K.GEPGAPGENGTPGQ(+.98)AGARGIP(+15.99)GERGR.V	31.04	2461.17	26	616.303	1.28562e-05	1	3	0	1	SpermWhale	1	1.28562e-05
928	Q01149	K.GEPGAPGENGTPGQ(+.98)AGARGLP(+15.99)GERGR.V	31.04	2461.17	26	616.303	1.28562e-05	1	3	0	1	SpermWhale	1	1.28562e-05
929	P02467	R.GLVGE(+43.99)PGPAGAK.G	21.17	1095.56	12	548.786	1.27402e-05	1	3	0	1	Falcon	1	1.27402e-05
930	P02465	R.GPSGPQ(+.98)GIRGDKGEP(+15.99)GDKGPR.G	17.29	2078.01	21	520.511	1.27217e-05	1	3	0	1	SpermWhale	1	1.27217e-05
931	C0HJN3	G.PSGNAGPP(+15.99)GPS(sub P)GPAGK.G	12.33	1362.65	16	682.334	1.26883e-05	1	3	0	1	SpermWhale	1	1.26883e-05
932	Q9XSJ7	G.PSGNAGPP(+15.99)GPS(sub P)GPAGK.E	12.33	1362.65	16	682.334	1.26883e-05	1	3	0	1	SpermWhale	1	1.26883e-05
933	P02454	P.AGPAGPIGPAGAR.G	19.93	1090.59	13	546.301	1.2445e-05	1	3	0	1	Cuvier	1	1.2445e-05
934	P02467	D.GP(+15.99)PGRDGAP(+15.99)GFK.G	23.51	1186.57	12	396.531	1.24025e-05	1	3	0	1	Falcon	1	1.24025e-05
935	C0HLH2	P.GERQ(sub G)PGEFGLP(+15.99)GPAGPR.G	52.62	1736.86	17	869.437	1.23775e-05	1	3	0	1	SpermWhale	1	1.23775e-05
936	C0HJN8	R.GFP(+15.99)GSP(+15.99)GNVGPAGR(sub K).G	39.1	1300.62	14	651.31	1.21067e-05	1	3	0	1	Cuvier	1	1.21067e-05
937	C0HJP6	R.GFP(+15.99)GSP(+15.99)GNVGPAGR(sub K).E	39.1	1300.62	14	651.31	1.21067e-05	1	3	0	1	Cuvier	1	1.21067e-05
938	P02465	E.FGFDGDFYRA.D	47.23	1193.51	10	597.764	1.20585e-05	1	3	0	1	Cuvier	1	1.20585e-05
939	P20908	K.GEP(+15.99)GDVGPQGP(+15.99)R.G	23.62	1196.54	12	599.279	1.1861e-05	1	3	0	1	Falcon	1	1.1861e-05
940	C0HJP0	R.AGEDGHP(+15.99)GKPGRPGE(+43.99)R.G	12.82	1675.77	16	419.947	1.15241e-05	1	4	0	1	Seal	1	1.15241e-05
941	P02465	K.AGEDGHP(+15.99)GKPGRPGE(+43.99)R.G	12.82	1675.77	16	419.947	1.15241e-05	1	4	0	1	Seal	1	1.15241e-05
942	P85154	R.G(+27.99)EAGPAGSAGPAGPR.G	24.64	1278.6	15	640.304	1.14657e-05	1	3	0	1	Cuvier	1	1.14657e-05
943	P02467	G.PAGNVGPS(sub T)GPAGPR.G	15.1	1232.63	14	617.318	1.10237e-05	1	3	0	1	Falcon	1	1.10237e-05
944	Q6P4Z2	K.GESGPSGPAGIVGAR.G	40.68	1310.66	15	656.331	1.07426e-05	1	3	0	1	Cuvier	1	1.07426e-05
945	Q9XSJ7	R.GP(+15.99)SGPQGP(+15.99)SGPP(+15.99)GPK.G	18.36	1363.64	15	682.826	1.03772e-05	1	3	0	1	SpermWhale	1	1.03772e-05
946	C0HJP2	R.TGPP(+15.99)GPSGIT(+79.97)GPPGP(+15.99)PGAAGK.R	28.81	1880.87	21	471.222	1.03188e-05	1	3	0	1	SpermWhale	1	1.03188e-05
947	C0HLH4	R.TGPP(+15.99)GPSGIT(+79.97)GPPGP(+15.99)PGAAGK.G	28.81	1880.87	21	471.222	1.03188e-05	1	3	0	1	SpermWhale	1	1.03188e-05
948	O46392	R.TGPP(+15.99)GPSGIT(+79.97)GPPGP(+15.99)PGAAGK.E	28.81	1880.87	21	471.222	1.03188e-05	1	3	0	1	SpermWhale	1	1.03188e-05
949	Q9QZR9	K.GTSPIGPP(+15.99)GPPGSPGK.D	24.82	1417.72	16	709.868	1.02616e-05	1	3	0	1	SpermWhale	1	1.02616e-05
950	O42350	A.GEDGHP(+15.99)GK.S	4.28	811.346	8	406.68	1.00685e-05	1	3	0	1	SpermWhale	1	1.00685e-05
951	P02465	A.GEDGHP(+15.99)GK.P	4.28	811.346	8	406.68	1.00685e-05	1	3	0	1	SpermWhale	1	1.00685e-05
952	C0HJN6	R.DGNPGSDGPP(+15.99)GR.G	15.45	1140.48	12	571.247	9.65327e-06	1	3	0	1	SpermWhale	1	9.65327e-06
953	P85154	R.DGNPGSDGPP(+15.99)GR.D	15.45	1140.48	12	571.247	9.65327e-06	1	3	0	1	SpermWhale	1	9.65327e-06
954	P02467	E.IGPAGNVGPTGPAGPR.G	29.93	1416.75	16	709.379	9.4325e-06	1	3	0	1	Swan	1	9.4325e-06
955	C0HJN6	G.IIGAP(+15.99)GFIGIP(+15.99)GSR.G	55.7	1385.77	14	693.89	9.3628e-06	1	3	0	1	Cuvier	1	9.3628e-06
956	P02465	G.LLGAP(+15.99)GFLGLP(+15.99)GSR.G	55.7	1385.77	14	693.89	9.3628e-06	1	3	0	1	Cuvier	1	9.3628e-06
957	C0HLH0	D.FSFLPQ(+.98)PPQEK.H	30.54	1317.66	11	659.838	8.9376e-06	1	3	0	1	Cuvier	1	8.9376e-06
958	C0HLI8	D.FSFLPQ(+.98)PPQEK.G	30.54	1317.66	11	659.838	8.9376e-06	1	3	0	1	Cuvier	1	8.9376e-06
959	C0HLJ6	D.FSFLPQ(+.98)PPQEK.D	30.54	1317.66	11	659.838	8.9376e-06	1	3	0	1	Cuvier	1	8.9376e-06
960	P02454	D.FSFLPQ(+.98)PPQEK.S	30.54	1317.66	11	659.838	8.9376e-06	1	3	0	1	Cuvier	1	8.9376e-06
961	Q9XSJ7	D.FSFLPQ(+.98)PPQEK.A	30.54	1317.66	11	659.838	8.9376e-06	1	3	0	1	Cuvier	1	8.9376e-06
962	Q9YIB4	R.G(+27.99)LTGPIGPPGPSGAPGDK(+42.01)GEGGPSGPAGPTGAR.G	33.89	2892.4	33	965.141	8.87726e-06	1	3	0	1	Cuvier	1	8.87726e-06
963	O46392	R.DGNP(+15.99)GNDGP(+15.99)P(+15.99)GRDGQAGHKGER.G	11.34	2234.96	22	559.749	8.60696e-06	1	3	0	1	Cuvier	1	8.60696e-06
964	C0HJN9	R.G(+27.99)EPGPIGIPGPPGER.G	40.3	1456.73	15	729.373	8.16471e-06	1	3	0	1	Cuvier	1	8.16471e-06
965	P02463	K.GQ(+.98)SGLP(+15.99)GIGIPGRPGDK.G	51.2	1621.84	17	811.928	7.6229e-06	1	3	0	1	SpermWhale	1	7.6229e-06
966	P25318	K.GEP(+15.99)GP(+15.99)PGKPGP(+15.99)R.G	6.56	1192.58	12	398.535	6.66618e-06	1	3	0	1	Cuvier	1	6.66618e-06
967	P12105	K.GTPGEP(+15.99)GK.N	7.46	757.361	8	379.688	6.27567e-06	1	3	0	1	Cuvier	1	6.27567e-06
968	C0HJN6	K.AGEDGHP(+31.99)GKPGR.S	5.83	1208.55	12	605.285	6.22334e-06	1	3	0	1	Cuvier	1	6.22334e-06
969	C0HJP6	K.AGEDGHP(+31.99)GKPGR.E	5.83	1208.55	12	605.285	6.22334e-06	1	3	0	1	Cuvier	1	6.22334e-06
970	P20908	K.GAP(+15.99)GEKGPQ(+.98)GPAGR.D	27.13	1294.63	14	648.315	6.16378e-06	1	3	0	1	Falcon	1	6.16378e-06
971	P02465	R.GPSGPQ(+.98)GIRGDK.G	18.11	1168.58	12	390.534	5.59965e-06	1	3	0	1	SpermWhale	1	5.59965e-06
972	C0HLI6	D.FSFLPQPPQE.G	63.5	1188.58	10	595.298	5.49495e-06	1	3	0	1	Cuvier	1	5.49495e-06
973	Q9XSJ7	D.FSFLPQPPQE.K	63.5	1188.58	10	595.298	5.49495e-06	1	3	0	1	Cuvier	1	5.49495e-06
974	P02457	K.GPP(+15.99)GERGSPGAVGPK(+28.03).G	48.49	1405.73	15	703.873	5.08617e-06	1	3	0	1	Cuvier	1	5.08617e-06
975	C0HJN6	K.TP(+15.99)GPQGIIGS(sub A)P(+15.99)GFIGIP(+15.99)GSR.G	60.78	1955.01	20	978.514	5.06766e-06	1	3	0	1	SpermWhale	1	5.06766e-06
976	P02467	P.T(sub V)GPVGPAGAFGPR.G	60.94	1182.61	13	592.315	5.00784e-06	1	3	0	1	Falcon	1	5.00784e-06
977	P02465	R.GPSGPQGIRG.D	21.85	924.478	10	463.245	4.99773e-06	1	3	0	1	SpermWhale	1	4.99773e-06
978	C0HJN8	E.PGGTPGPM(sub Q)GIIGAP(+15.99)GIIGIP(+15.99)GSR.G	64.11	2103.11	23	1052.56	4.72981e-06	1	3	0	1	Swan	1	4.72981e-06
979	O46392	S.VGP(+15.99)VGAVGPR.G	36.94	923.519	10	462.766	4.62871e-06	1	3	0	1	Cuvier	1	4.62871e-06
980	C0HJN6	G.FIGIP(+15.99)GSR.G	42.1	861.471	8	431.743	4.49076e-06	1	3	0	1	Cuvier	1	4.49076e-06
981	P02465	G.FLGLP(+15.99)GSR.G	42.2	861.471	8	431.743	4.49076e-06	1	3	0	1	Cuvier	1	4.49076e-06
982	C0HJN3	R.GPT(-18.01)GPQGPR.G	14.85	847.43	9	424.723	4.17999e-06	1	3	0	1	SpermWhale	1	4.17999e-06
983	Q9XSJ7	G.AAGPAGNP(+15.99)GT(sub A)DGQA(sub P)GAK.G	14.99	1454.67	17	728.346	4.14529e-06	1	3	0	1	SpermWhale	1	4.14529e-06
984	P02467	R.GLAGPQ(+.98)GP(+15.99)RGEKGEPGDK.G	23.62	1765.86	18	442.472	3.75538e-06	1	3	0	1	Falcon	1	3.75538e-06
985	P02467	R.GLAGPQ(+.98)GPRGEKGEP(+15.99)GDK.G	23.17	1765.86	18	442.472	3.75538e-06	1	3	0	1	Falcon	1	3.75538e-06
986	Q9YIB4	K.G(+42.01)DAGPQGSR.G	16.44	885.394	9	443.704	3.3016e-06	1	3	0	1	SpermWhale	1	3.3016e-06
987	O46392	R.DGNP(+15.99)GNDGP(+15.99)PGRDGQS(sub A)GHKGER.G	11.25	2234.96	22	559.748	2.72913e-06	1	3	0	1	Cuvier	1	2.72913e-06
988	O46392	D.GNP(+15.99)GNDGPP(+15.99)GRDGQAGHKGER.G	10.01	2103.94	21	421.796	2.6717e-06	1	3	0	1	Cuvier	1	2.6717e-06
989	O46392	D.GNP(+15.99)GNDGP(+15.99)PGRDGQAGHKGER.G	9.41	2103.94	21	421.796	2.28575e-06	1	3	0	1	Cuvier	1	2.28575e-06
990	P02461	R.GSP(+31.99)GPQ(+.98)GVK.G	16.02	858.408	9	430.209	1.91653e-06	1	3	0	1	Falcon	1	1.91653e-06
991	P02459	R.D(-18.01)GAAGVKGDR.G	12.78	926.457	10	464.236	1.62534e-06	1	4	0	1	Seal	1	1.62534e-06
992	P02458	R.GPP(+15.99)GPP(+15.99)GKPGDDGEAGKP(+15.99)GK.A	9.87	1861.88	20	466.478	1.1982e-06	1	4	0	1	Seal	1	1.1982e-06
993	P02459	R.GPP(+15.99)GPP(+15.99)GKPGDDGEAGKP(+15.99)GK.S	9.87	1861.88	20	466.478	1.1982e-06	1	4	0	1	Seal	1	1.1982e-06
